# Supplementary material for: POP1 Facilitates Proliferation in Triple-Negative Breast Cancer via m6A-Dependent Degradation of CDKN1A mRNA
Source: Research (Wash D C). 2024 Sep 12;7:0472. doi: 10.34133/research.0472 (PMC11391272; doi:10.34133/research.0472)
Supplement: Supplementary 1 — Figs. S1 to S6 Tables S1 and S2 Supplementary Raw_Data [file research.0472.f1.zip]

Archive with 9 entries (9 files):
- Figure S1.tif
- Figure S2.tif
- Figure S3.tif
- Figure S4.tif
- Figure S5.tif
- Figure S6.tif
- Supplementary Figure.docx
- Supplementary Raw_Data.xlsx
- Supplementary Table.xlsx
