# Supplementary material for: POP1 Facilitates Proliferation in Triple-Negative Breast Cancer via m6A-Dependent Degradation of CDKN1A mRNA
Source: Research (Wash D C). 2024 Sep 12;7:0472. doi: 10.34133/research.0472 (PMC11391272; doi:10.34133/research.0472)
Supplement: Supplementary 1 — Figs. S1 to S6 Tables S1 and S2 Supplementary Raw_Data [file research.0472.f1.zip › Supplementary Raw_Data.xlsx]

## Sheet: Figure1
Figure1B				Figure1C			Figure1D	CT value					Figure1E	CT value					Figure1H	GSE96058			Figure1I						Figure1K
Gene	HR(95% CI) Univariate analysis	P value		PAM50	POP1		Group	Sample	Replicate	GAPDH	POP1		Group	Sample	Replicate	GAPDH	POP1		OS status	OS time	POP1		Characteristics	HR(95% CI) Univariate analysis	P value Univariate analysis	HR(95% CI) Multivariate analysis	P value Multivariate analysis		OS	POP1
DNMT3B	1.460 (1.051 - 2.029)	0.024		Normal	0.471659		MCF10A	sample1	1	16.29	25.24		LumA	sample1	1	16.8212	25.5846		0	1363	1.00192		T stage						0	0	0: Negative
POP1	1.747 (1.247 - 2.447)	0.001		Normal	0.731361		MCF10A	sample1	2	16.47	25.14		LumA	sample1	2	16.7015	25.6117		0	2224	1.05041		T1/T2	Reference		Reference			0	0	1: Weak
GTPBP4	1.629 (1.168 - 2.274)	0.004		Normal	0.434502		MCF10A	sample1	3	16.38	25.21		LumA	sample1	3	16.9253	25.5217		0	2397	1.09845		T3/T4	3.928 (1.581 - 9.757)	0.003	4.469 (1.729 - 11.548)	0.002		0	0	2: Moderate
RIOK1	1.279 (0.923 - 1.772)	0.140		Normal	1.0096		MCF10A	sample2	1	16.49	25.53		LumA	sample2	1	16.959	25.0882		0	1919	0.181116		N stage						0	0	3: Strong
IGF2BP1	1.367 (0.986 - 1.893)	0.060		Normal	0.574747		MCF10A	sample2	2	16.13	25.38		LumA	sample2	2	16.7642	24.8682		0	2327	0.189636		N0	Reference		Reference			0	0
EXO1	1.392 (1.003 - 1.930)	0.048		Normal	1.63058		MCF10A	sample2	3	16.14	25.28		LumA	sample2	3	16.458	24.8358		0	1586	0.226608		N1-N3	3.715 (1.512 - 9.131)	0.004	2.301 (0.849 - 6.236)	0.101		0	0
				Normal	0.988195		MCF10A	sample3	1	16.26	25.6		LumA	sample3	1	16.9371	26.2027		0	2118	0.30882		M stage						0	0
				Normal	0.727434		MCF10A	sample3	2	16.48	25.11		LumA	sample3	2	16.9502	26.2076		0	1236	0.337464		M0	Reference		Reference			0	0
				Normal	0.78773		MCF10A	sample3	3	16.41	25.24		LumA	sample3	3	16.5452	26.0259		0	996	0.383132		M1	7.310 (2.725 - 19.615)	< 0.001	3.887 (1.300 - 11.619)	0.015		0	0
				Normal	0.723822		MCF-7	sample1	1	16.19	24.13		LumA	sample4	1	16.7693	25.0097		1	1308	0.39611		POP1	1.067 (0.983 - 1.157)	0.121				0	0
				Normal	1.13174		MCF-7	sample1	2	16.09	24.34		LumA	sample4	2	16.3076	25.1734		1	762	0.459155		POP1 group						0	0
				Normal	0.449015		MCF-7	sample1	3	16.11	24.45		LumA	sample4	3	16.4864	25.2794		0	1860	0.466515		Low	Reference		Reference			0	0
				Normal	1.0291		MCF-7	sample2	1	15.91	24.66		LumA	sample5	1	16.0194	26.1299		0	1390	0.495736		High	2.668 (0.973 - 7.312)	0.057	3.042 (1.063 - 8.704)	0.038		0	0
				Normal	0.655025		MCF-7	sample2	2	15.82	24.45		LumA	sample5	2	16.2946	25.7008		0	1207	0.551895								0	1
				Normal	0.247917		MCF-7	sample2	3	16.09	24.57		LumA	sample5	3	16.5685	25.9159		0	546	0.56459								0	1
				Normal	0.959089		MCF-7	sample3	1	15.88	24.46		LumA	sample6	1	16.288	25.2422		0	1807	0.589288								0	1
				Normal	1.22528		MCF-7	sample3	2	16.03	24.44		LumA	sample6	2	16.7482	25.3826		0	1403	0.596761								0	1
				Normal	1.001		MCF-7	sample3	3	15.93	24.28		LumA	sample6	3	16.4021	25.3523		1	569	0.597674								0	1
				Normal	0.816521		SKBR3	sample1	1	16.24	23.91		LumB	sample1	1	16.8703	25.376		0	1582	0.645343								0	1
				Normal	-0.387463		SKBR3	sample1	2	16.41	24.08		LumB	sample1	2	16.6516	24.9793		0	1104	0.656101								0	1
				Normal	0.738846		SKBR3	sample1	3	16.36	23.82		LumB	sample1	3	16.6339	25.0652		0	2186	0.656449								0	1
				Normal	1.16439		SKBR3	sample2	1	16.2	23.82		LumB	sample2	1	16.4324	23.9985		0	2081	0.666301								0	1
				Normal	1.3701		SKBR3	sample2	2	16.51	23.94		LumB	sample2	2	16.3406	23.8055		0	1724	0.678267								0	1
				Normal	0.522589		SKBR3	sample2	3	16.59	24.07		LumB	sample2	3	16.3069	23.8929		0	1543	0.682115								0	1
				Normal	0.186432		SKBR3	sample3	1	16.35	23.95		LumB	sample3	1	16.2033	24.9223		0	1946	0.68301								0	1
				Normal	0.37675		SKBR3	sample3	2	16.51	23.89		LumB	sample3	2	16.3636	24.9128		0	1577	0.690402								0	1
				Normal	0.789925		SKBR3	sample3	3	16.18	24.04		LumB	sample3	3	16.3836	24.9518		0	1996	0.70035								0	1
				Normal	1.69978		BT474	sample1	1	16.26	24.48		LumB	sample4	1	16.9687	25.3982		0	1555	0.703494								0	1
				Normal	0.750869		BT474	sample1	2	16.29	24.53		LumB	sample4	2	16.7121	25.3103		0	1229	0.722808								0	1
				Normal	1.47693		BT474	sample1	3	16.15	24.22		LumB	sample4	3	16.7766	25.4114		0	2047	0.726256								0	1
				Normal	1.18375		BT474	sample2	1	16.32	24.82		LumB	sample5	1	16.1631	24.9101		1	739	0.736477								0	1
				Normal	0.880989		BT474	sample2	2	16.22	24.56		LumB	sample5	2	16.3343	24.9701		0	1349	0.741919								0	1
				Normal	0.601544		BT474	sample2	3	16.07	24.67		LumB	sample5	3	16.3853	25.1359		0	460	0.74728								0	1
				Normal	0.658513		BT474	sample3	1	16.18	24.55		LumB	sample6	1	16.7003	24.5547		0	1669	0.763024								0	1
				Normal	0.972787		BT474	sample3	2	16.13	24.33		LumB	sample6	2	16.699	24.4495		1	1786	0.795185								0	1
				Normal	0.413654		BT474	sample3	3	16.26	24.24		LumB	sample6	3	16.5612	24.2971		1	220	0.795389								0	1
				Normal	1.32904		231	sample1	1	15.58	22.65		Her2	sample1	1	16.031	24.6754		0	862	0.79585								0	1
				Normal	0.568727		231	sample1	2	15.71	22.71		Her2	sample1	2	16.2742	24.5047		0	1529	0.808582								0	1
				Normal	0.90099		231	sample1	3	15.65	22.65		Her2	sample1	3	16.3743	24.7237		1	1168	0.809536								0	1
				Normal	0.191695		231	sample2	1	15.65	22.42		Her2	sample2	1	16.2526	24.7462		0	1353	0.851468								0	1
				Normal	0.942226		231	sample2	2	15.5	22.46		Her2	sample2	2	16.1106	24.4539		0	1811	0.852189								0	1
				Normal	0.50909		231	sample2	3	15.43	22.87		Her2	sample2	3	16.0068	24.8231		0	1713	0.876996								0	1
				Normal	0.767443		231	sample3	1	15.71	22.78		Her2	sample3	1	16.2639	24.2785		0	1699	0.883976								0	1
				Normal	0.896249		231	sample3	2	15.62	22.71		Her2	sample3	2	16.2601	24.1119		0	2276	0.88956								0	1
				Normal	0.955163		231	sample3	3	15.56	22.79		Her2	sample3	3	16.6963	23.9467		0	1754	0.891732								0	1
				Normal	0.483908		BT549	sample1	1	15.91	21.92		Her2	sample4	1	16.5127	23.6344		0	1391	0.893322								0	1
				Normal	0.866197		BT549	sample1	2	15.52	21.87		Her2	sample4	2	16.5455	23.4712		0	2109	0.893447								0	1
				Normal	0.62087		BT549	sample1	3	15.79	21.92		Her2	sample4	3	16.0823	23.4943		1	1106	0.919886								0	1
				Normal	0.509652		BT549	sample2	1	15.56	22.02		Her2	sample5	1	16.7333	25.6223		0	2278	0.922551								0	1
				Normal	0.69658		BT549	sample2	2	15.75	21.64		Her2	sample5	2	16.9089	25.5572		0	1178	0.930035								0	1
				Normal	0.831213		BT549	sample2	3	15.98	22.07		Her2	sample5	3	16.8734	25.4908		0	1317	0.951715								0	1
				Normal	0.493786		BT549	sample3	1	15.87	21.78		Her2	sample6	1	16.8148	24.4306		0	1003	0.956456								0	1
				Normal	0.615932		BT549	sample3	2	16.03	21.99		Her2	sample6	2	16.7417	24.2735		0	1514	1.007								0	1
				Normal	1.20549		BT549	sample3	3	15.62	21.69		Her2	sample6	3	16.9301	24.2187		1	1793	1.01327								0	1
				Normal	1.13446		159	sample1	1	16.32	23.12		TNBC	sample1	1	16.5113	23.136		0	1858	1.01694								0	1
				Normal	0.60047		159	sample1	2	16.26	23.24		TNBC	sample1	2	16.6888	23.1426		0	2102	1.02434								0	1
				Normal	0.808611		159	sample1	3	16.21	23.07		TNBC	sample1	3	16.9609	23.1694		0	2173	1.03251								0	1
				Normal	1.38076		159	sample2	1	16.06	23.31		TNBC	sample2	1	16.6183	23.5783		0	1999	1.03842								0	1
				Normal	0.580299		159	sample2	2	16.39	23.02		TNBC	sample2	2	16.7556	23.7073		0	2125	1.04765								0	1
				Normal	1.53802		159	sample2	3	16.2	23.39		TNBC	sample2	3	16.4005	23.7084		0	1212	1.10207								0	1
				Normal	0.687838		159	sample3	1	16.09	22.97		TNBC	sample3	1	16.6744	24.9301		0	1562	1.10456								0	1
				Normal	0.638144		159	sample3	2	16.35	23.16		TNBC	sample3	2	16.9684	24.986		0	850	1.11247								0	1
				Normal	1.03213		159	sample3	3	16.16	23.14		TNBC	sample3	3	16.638	24.8345		1	470	1.11823								0	1
				Normal	0.479675		1599	sample1	1	15.85	22.15		TNBC	sample4	1	16.6685	23.884		0	1204	1.13226								0	1
				Normal	0.748476		1599	sample1	2	15.82	22.32		TNBC	sample4	2	16.6061	23.9426		0	1856	1.13704								0	1
				Normal	0.725924		1599	sample1	3	16.04	22.14		TNBC	sample4	3	16.9733	24.0797		0	1702	1.13752								0	1
				Normal	0.744339		1599	sample2	1	15.99	22.42		TNBC	sample5	1	16.6011	23.353		0	1523	1.13964								0	1
				Normal	0.432185		1599	sample2	2	15.87	22.43		TNBC	sample5	2	16.319	23.3732		0	1948	1.14469								0	1
				Normal	0.565413		1599	sample2	3	15.94	22.54		TNBC	sample5	3	16.5956	23.6193		0	1453	1.16128								0	1
				Normal	0.824042		1599	sample3	1	15.97	22.06		TNBC	sample6	1	16.3073	23.2233		0	869	1.16466								0	1
				Normal	0.468074		1599	sample3	2	15.71	22.32		TNBC	sample6	2	16.197	22.8216		0	1309	1.16606								0	1
				Normal	0.312006		1599	sample3	3	15.89	22.51		TNBC	sample6	3	16.074	23.2116		0	1306	1.17046								0	1
				Normal	0.666462								TNBC	sample7	1	16.4278	23.0144		0	2325	1.1889								0	1
				Normal	0.518071								TNBC	sample7	2	16.6177	23.1008		0	1699	1.22724								0	1
				Normal	0.275285								TNBC	sample7	3	16.5409	23.1674		0	1453	1.23032								0	1
				Normal	-0.25636								TNBC	sample8	1	16.2271	23.0656		0	2373	1.23736								0	1
				Normal	0.829931								TNBC	sample8	2	16.6684	22.7178		0	1486	1.24417								0	1
				Normal	0.735639								TNBC	sample8	3	16.2805	23.0401		0	1513	1.25238								0	1
				Normal	0.664919														0	1604	1.2989								0	1
				Normal	0.407478														0	1160	1.30112								0	1
				Normal	1.12029														0	2306	1.31956								0	1
				Normal	0.698516														0	1109	1.33461								0	1
				Normal	0.323828														0	858	1.34075								0	1
				Normal	1.91544														1	2014	1.3517								0	1
				Normal	0.198701														0	1082	1.35718								0	1
				Normal	0.797245														1	1980	1.37253								0	1
				Normal	0.81422														0	1607	1.37935								0	1
				Normal	0.824771														0	1466	1.39706								0	1
				Normal	0.976135														1	716	1.40187								0	1
				Normal	1.09801														1	785	1.40334								0	1
				Normal	0.817423														0	2111	1.41719								0	1
				Normal	0.433455														0	2203	1.42246								0	1
				Normal	-0.00566315														0	1298	1.43241								0	1
				Normal	1.57456														0	1495	1.43888								0	1
				Normal	2.07204														0	1550	1.4444								0	1
				Normal	0.215329														1	605	1.45348								0	1
				Normal	1.44296														0	2117	1.45575								0	2
				Normal	0.871726														0	1246	1.45705								0	2
				Normal	0.572879														0	1390	1.45962								0	2
				Normal	0.326982														1	521	1.46266								0	2
				Normal	0.456278														0	1290	1.46948								0	2
				Normal	1.08856														1	605	1.48682								0	2
				Normal	1.19038														0	2277	1.49676								0	2
				Normal	0.551325														0	1026	1.50947								0	2
				Normal	0.437411														0	1235	1.51538								0	2
				Normal	1.89769														1	707	1.51769								0	2
				Normal	0.799093														1	231	1.52615								0	2
				Normal	0.831937														0	856	1.53706								0	2
				Normal	1.68497														0	1373	1.56416								0	2
				Normal	0.562077														0	1299	1.57236								0	2
				Normal	0.974395														1	1500	1.57703								0	2
				Normal	-0.103119														0	1836	1.57782								0	2
				Normal	0.844621														0	1303	1.58277								0	2
				Normal	0.488875														0	1124	1.58494								0	2
				Normal	-0.198803														0	2110	1.58684								0	2
				Normal	0.382355														1	820	1.59199								0	2
				Normal	0.405892														0	2325	1.59565								0	2
				Normal	0.0171873														0	1838	1.59567								0	2
				Normal	0.650707														0	2033	1.59633								0	2
				Normal	0.899769														0	1606	1.59634								0	2
				Normal	0.80523														0	1046	1.60474								0	2
				Normal	0.90368														0	892	1.60821								0	2
				Normal	0.12664														0	2405	1.61813								0	2
				Normal	0.313157														0	1915	1.62162								0	2
				Normal	0.473467														0	1796	1.62689								0	2
				Normal	0.510526														0	1949	1.62839								0	2
				Normal	0.873845														0	2266	1.63933								0	2
				Normal	0.908653														1	515	1.64247								0	2
				Normal	0.201935														1	670	1.64801								0	2
				Normal	0.888066														1	920	1.65037								0	2
				Normal	-0.0320095														0	2367	1.65121								0	2
				Normal	0.794317														0	2265	1.6545								0	2
				Normal	1.27287														1	771	1.65938								0	2
				Normal	0.695768														0	2109	1.66363								0	2
				Normal	0.534334														0	1642	1.67319								0	2
				Normal	0.867231														0	981	1.67974								0	2
				Normal	0.345617														0	2297	1.68983								0	2
				Normal	0.878603														0	2074	1.69483								0	2
				Normal	0.862372														0	1725	1.69496								0	2
				Normal	1.1319														0	2010	1.70355								0	2
				Normal	0.107318														1	859	1.70708								0	2
				Normal	0.392544														1	569	1.7096								0	2
				Normal	0.553288														0	1040	1.71594								0	2
				Normal	0.659506														0	1544	1.71836								0	2
				Normal	0.398555														0	2216	1.72053								0	2
				Normal	1.59603														0	1111	1.72461								0	2
				Normal	1.30694														1	1261	1.7316								0	2
				Normal	1.25879														1	1760	1.73686								0	2
				Normal	0.680267														0	1696	1.73732								0	2
				Normal	1.17351														1	833	1.73842								0	2
				Normal	0.977079														0	1733	1.75204								0	2
				Normal	1.53383														0	1941	1.76474								0	2
				Normal	0.691679														0	956	1.76992								0	2
				Normal	0.697205														0	2383	1.77768								0	2
				Normal	0.720374														0	2419	1.77829								0	3
				Normal	0.420356														0	1489	1.77849								0	3
				Normal	0.987109														0	2033	1.78092								0	3
				Normal	0.620278														0	1226	1.78632								0	3
				Normal	0.708379														1	1058	1.79285								0	3
				Normal	0.880506														0	1254	1.80267								0	3
				Normal	0.402751														0	2137	1.80284								0	3
				Normal	0.803926														1	306	1.81744								0	3
				Normal	0.684459														1	537	1.81942								0	3
				Normal	0.747152														0	1409	1.81952								0	3
				Normal	0.64425														0	2088	1.82158								0	3
				Normal	0.678717														0	1298	1.83173								1	0
				Normal	1.37622														1	662	1.83313								1	0
				Normal	0.558048														0	2179	1.83417								1	0
				Normal	1.00078														1	1571	1.83576								1	0
				Normal	1.05698														0	1431	1.84341								1	0
				Normal	0.880958														0	1561	1.85667								1	0
				Normal	0.994541														0	2296	1.86499								1	1
				Normal	0.912355														0	1879	1.86563								1	1
				Normal	0.896547														0	1934	1.86661								1	1
				Normal	1.24186														0	1396	1.87229								1	1
				Normal	0.547568														0	1795	1.87409								1	1
				Normal	-0.361735														0	2369	1.88043								1	1
				Normal	0.834403														0	955	1.89373								1	1
				Normal	1.11503														0	2024	1.90284								1	1
				Normal	-0.310541														1	174	1.90983								1	1
				Normal	0.607422														1	817	1.91954								1	1
				Normal	0.14916														0	1488	1.92078								1	1
				Normal	0.888074														1	1563	1.92977								1	1
				Normal	0.527363														0	1996	1.94092								1	1
				Normal	0.310701														0	1228	1.94834								1	1
				Normal	0.343991														0	883	1.95062								1	1
				Normal	0.454525														0	1811	1.95723								1	2
				Normal	0.58389														0	2255	1.95967								1	2
				Normal	1.40431														0	1905	1.96223								1	2
				Normal	0.529657														0	2016	1.96316								1	2
				Normal	0.59645														0	1431	1.96586								1	2
				Normal	0.563858														0	2438	1.97735								1	2
				Normal	1.18762														0	2084	1.98075								1	2
				Normal	0.916045														1	668	2.00057								1	2
				Normal	0.53359														0	1716	2.00392								1	2
				Normal	1.16205														1	304	2.00484								1	2
				Normal	0.31504														0	1110	2.00664								1	2
				Normal	0.950053														1	428	2.00846								1	2
				Normal	1.09073														0	1503	2.01966								1	2
				LumA	0.402574														0	1053	2.01992								1	2
				LumA	0.491998														0	1254	2.02748								1	2
				LumA	1.77552														1	1085	2.02854								1	2
				LumA	0.681365														0	1349	2.02899								1	2
				LumA	-0.0857217														0	1781	2.03534								1	2
				LumA	1.09769														0	1130	2.04535								1	2
				LumA	0.448633														0	2060	2.04911								1	2
				LumA	0.61839														0	1699	2.06679								1	2
				LumA	0.344024														0	1795	2.06733								1	2
				LumA	0.679426														0	1697	2.07365								1	3
				LumA	0.271443														1	1968	2.09663								1	3
				LumA	0.219256														0	1474	2.10747								1	3
				LumA	0.71662														0	1361	2.12707								1	3
				LumA	1.06422														0	1194	2.12724								1	3
				LumA	-0.0752201														0	1061	2.14392								1	3
				LumA	1.09213														0	1452	2.1459								1	3
				LumA	1.06446														0	1737	2.15251								1	3
				LumA	0.55641														0	883	2.15935								1	3
				LumA	0.373552														1	1170	2.16776								1	3
				LumA	0.255094														1	600	2.17224								1	3
				LumA	0.23605														0	1605	2.17792								1	3
				LumA	0.0193677														0	1440	2.18172
				LumA	0.547562														0	1754	2.18265
				LumA	0.886592														0	2091	2.18883
				LumA	0.477967														0	1180	2.19478
				LumA	1.45863														0	2332	2.19527
				LumA	0.840745														0	1096	2.21825
				LumA	0.834937														0	1376	2.22792
				LumA	0.753902														1	848	2.23848
				LumA	0.517509														0	2045	2.24108
				LumA	0.941831														0	1502	2.2564
				LumA	0.876846														0	1530	2.26337
				LumA	0.858143														0	935	2.26354
				LumA	0.47608														1	838	2.2682
				LumA	0.732341														0	2160	2.26996
				LumA	0.945864														0	1579	2.27666
				LumA	0.784897														0	2003	2.29019
				LumA	0.964604														0	1328	2.29235
				LumA	0.915464														0	1863	2.29722
				LumA	0.78011														1	197	2.30313
				LumA	0.536596														0	2062	2.31177
				LumA	0.751434														0	998	2.31402
				LumA	0.727458														0	1269	2.33093
				LumA	1.35908														0	2250	2.33668
				LumA	0.501135														0	1116	2.34299
				LumA	1.19682														0	1605	2.34503
				LumA	0.375472														1	374	2.34971
				LumA	0.519402														0	2202	2.35916
				LumA	0.709241														0	1166	2.36765
				LumA	0.303952														0	1911	2.37059
				LumA	0.641928														0	1363	2.40737
				LumA	0.634586														0	1727	2.40968
				LumA	0.296873														0	1872	2.42423
				LumA	0.478424														0	2382	2.43158
				LumA	0.33117														0	1445	2.43901
				LumA	0.574107														0	2389	2.4488
				LumA	0.72716														0	2105	2.46008
				LumA	0.604014														0	2474	2.46891
				LumA	0.455605														1	276	2.48507
				LumA	0.417316														0	1048	2.51622
				LumA	0.53626														0	1171	2.53324
				LumA	0.358177														0	2324	2.54283
				LumA	0.252944														0	1257	2.55007
				LumA	0.767387														1	1224	2.55578
				LumA	0.487238														1	992	2.56443
				LumA	0.59194														0	2313	2.56762
				LumA	0.833558														0	2250	2.60303
				LumA	0.622362														0	2455	2.60847
				LumA	0.784717														0	1212	2.62167
				LumA	0.670401														0	1500	2.63873
				LumA	0.929076														0	2433	2.6434
				LumA	0.836715														0	1542	2.65318
				LumA	1.00622														1	319	2.66133
				LumA	1.03288														0	2046	2.66934
				LumA	0.633352														0	1618	2.69411
				LumA	0.566174														0	992	2.71737
				LumA	0.991452														1	875	2.73778
				LumA	0.710733														0	1207	2.75219
				LumA	0.395958														1	1739	2.7615
				LumA	0.889298														0	1684	2.77587
				LumA	1.43823														0	954	2.78647
				LumA	0.955773														0	2472	2.80583
				LumA	0.618903														0	906	2.83997
				LumA	1.87797														0	1355	2.859
				LumA	0.832477														1	1497	2.86135
				LumA	0.638683														0	2111	2.86845
				LumA	0.775535														0	2034	2.95343
				LumA	0.483461														0	2325	3.08162
				LumA	0.969861														0	1452	3.08216
				LumA	0.845994														1	1088	3.09778
				LumA	0.989236														0	1333	3.1247
				LumA	1.54785														0	1376	3.16173
				LumA	0.811323														0	2188	3.19603
				LumA	0.883816														0	2299	3.25255
				LumA	0.504435														0	1697	3.25848
				LumA	1.04446														0	1313	3.26008
				LumA	0.750357														1	292	3.26457
				LumA	0.549751														0	1249	3.28421
				LumA	0.890958														1	359	3.39575
				LumA	1.19887														0	2024	3.40229
				LumA	0.689225														0	1597	3.47746
				LumA	0.452365														1	716	3.48535
				LumA	0.509916														0	2068	3.49521
				LumA	0.563291														0	1639	3.56388
				LumA	0.661687														0	2020	3.56766
				LumA	0.778055														0	1446	3.58166
				LumA	0.327446														1	1910	3.60627
				LumA	0.653296														1	975	3.64488
				LumA	0.320467														1	1056	3.82458
				LumA	1.00656
				LumA	1.03429
				LumA	0.63531
				LumA	0.953714
				LumA	1.01095
				LumA	0.46108
				LumA	1.40834
				LumA	0.759392
				LumA	0.669603
				LumA	0.431685
				LumA	0.472679
				LumA	0.245783
				LumA	0.599872
				LumA	0.417293
				LumA	0.4183
				LumA	0.863485
				LumA	0.589842
				LumA	0.483903
				LumA	0.80821
				LumA	0.971197
				LumA	0.564285
				LumA	1.48019
				LumA	0.842261
				LumA	0.762557
				LumA	0.413837
				LumA	0.416972
				LumA	0.386938
				LumA	0.854708
				LumA	0.76233
				LumA	0.592497
				LumA	0.636399
				LumA	1.07951
				LumA	0.302037
				LumA	0.702183
				LumA	0.87117
				LumA	1.44523
				LumA	1.43564
				LumA	0.112804
				LumA	0.740064
				LumA	1.60778
				LumA	0.636109
				LumA	0.475319
				LumA	0.828186
				LumA	1.18307
				LumA	0.679645
				LumA	0.564183
				LumA	0.432111
				LumA	1.48267
				LumA	0.544657
				LumA	1.15643
				LumA	0.943774
				LumA	1.0295
				LumA	0.0989373
				LumA	0.365843
				LumA	0.391254
				LumA	0.842717
				LumA	0.831045
				LumA	0.772423
				LumA	0.387569
				LumA	1.01699
				LumA	0.329496
				LumA	0.507503
				LumA	0.582328
				LumA	1.14994
				LumA	0.446093
				LumA	0.467641
				LumA	0.426678
				LumA	1.20064
				LumA	1.22105
				LumA	0.987762
				LumA	0.41669
				LumA	0.903805
				LumA	0.881213
				LumA	0.441197
				LumA	0.55836
				LumA	0.339955
				LumA	0.653223
				LumA	0.493847
				LumA	0.418027
				LumA	1.78463
				LumA	0.678438
				LumA	0.232195
				LumA	0.165734
				LumA	0.582172
				LumA	0.661621
				LumA	0.717177
				LumA	0.779921
				LumA	0.282582
				LumA	0.368829
				LumA	2.14067
				LumA	0.482909
				LumA	1.04509
				LumA	0.298181
				LumA	0.872694
				LumA	0.256466
				LumA	0.917918
				LumA	0.902074
				LumA	0.803378
				LumA	0.312091
				LumA	0.268649
				LumA	0.318754
				LumA	1.91196
				LumA	0.704625
				LumA	0.414784
				LumA	0.715869
				LumA	0.113398
				LumA	0.485817
				LumA	0.283085
				LumA	1.33987
				LumA	0.459459
				LumA	0.33045
				LumA	0.291831
				LumA	0.265264
				LumA	0.710081
				LumA	0.569182
				LumA	0.320677
				LumA	1.11001
				LumA	0.874631
				LumA	0.58999
				LumA	0.269337
				LumA	0.577489
				LumA	0.506368
				LumA	1.08871
				LumA	0.668909
				LumA	0.210185
				LumA	0.53622
				LumA	0.508161
				LumA	0.745845
				LumA	0.542041
				LumA	0.256544
				LumA	0.780414
				LumA	0.977158
				LumA	1.33937
				LumA	1.28815
				LumA	1.29079
				LumA	0.938818
				LumA	1.30415
				LumA	0.231561
				LumA	-0.0193437
				LumA	1.21765
				LumA	0.421534
				LumA	0.497508
				LumA	0.409595
				LumA	1.01324
				LumA	0.728551
				LumA	1.15932
				LumA	0.659721
				LumA	0.91928
				LumA	0.404659
				LumA	0.302251
				LumA	0.642382
				LumA	0.555206
				LumA	0.756903
				LumA	0.852795
				LumA	0.649617
				LumA	0.392755
				LumA	0.876418
				LumA	1.14529
				LumA	0.722254
				LumA	1.06177
				LumA	0.793397
				LumA	1.52942
				LumA	0.320838
				LumA	0.299844
				LumA	0.375288
				LumA	0.681527
				LumA	0.814766
				LumA	0.634718
				LumA	0.319414
				LumA	1.04764
				LumA	0.747329
				LumA	0.383261
				LumA	0.399601
				LumA	0.630052
				LumA	0.726536
				LumA	0.788603
				LumA	1.08482
				LumA	1.24355
				LumA	1.58072
				LumA	0.691009
				LumA	0.589962
				LumA	0.643465
				LumA	0.79934
				LumA	0.547019
				LumA	0.988775
				LumA	0.117326
				LumA	0.954624
				LumA	0.119525
				LumA	0.419863
				LumA	0.307453
				LumA	0.477655
				LumA	1.18856
				LumA	0.856491
				LumA	0.417695
				LumA	1.14473
				LumA	-0.0219585
				LumA	0.142674
				LumA	0.491085
				LumA	0.340254
				LumA	0.164081
				LumA	0.328211
				LumA	2.05713
				LumA	0.257253
				LumA	0.720018
				LumA	1.07396
				LumA	0.708332
				LumA	0.379829
				LumA	0.457821
				LumA	0.398089
				LumA	0.997095
				LumA	1.33898
				LumA	0.385734
				LumA	0.677267
				LumA	0.855129
				LumA	0.739085
				LumA	0.618592
				LumA	2.06399
				LumA	0.511007
				LumA	1.709
				LumA	0.949906
				LumA	0.637371
				LumA	0.444484
				LumA	0.696186
				LumA	0.297526
				LumA	0.918237
				LumA	0.782462
				LumA	0.533337
				LumA	0.758821
				LumA	0.667886
				LumA	1.27844
				LumA	0.620714
				LumA	0.789932
				LumA	0.36102
				LumA	0.65087
				LumA	0.757601
				LumA	0.770727
				LumA	0.616394
				LumA	1.10114
				LumA	0.683503
				LumA	0.930049
				LumA	0.365369
				LumA	0.215058
				LumA	1.00956
				LumA	0.0331108
				LumA	0.790886
				LumA	0.854738
				LumA	0.663178
				LumA	0.604196
				LumA	0.961999
				LumA	0.867234
				LumA	0.877566
				LumA	0.611856
				LumA	0.883377
				LumA	0.559011
				LumA	0.404162
				LumA	0.657322
				LumA	1.77516
				LumA	0.80854
				LumA	0.658488
				LumA	1.0989
				LumA	0.0906036
				LumA	-0.181891
				LumA	0.843752
				LumA	0.38747
				LumA	0.457087
				LumA	0.0597828
				LumA	0.421437
				LumA	1.34257
				LumA	-0.212385
				LumA	1.08517
				LumA	0.92042
				LumA	0.746044
				LumA	0.619464
				LumA	0.772575
				LumA	0.498772
				LumA	0.204804
				LumA	0.471204
				LumA	0.53825
				LumA	1.0671
				LumA	0.741252
				LumA	0.299491
				LumA	0.506635
				LumA	0.491791
				LumA	0.345319
				LumA	0.35603
				LumA	0.50582
				LumA	0.968302
				LumA	0.968284
				LumA	0.6431
				LumA	1.82136
				LumA	0.578423
				LumA	0.7901
				LumA	0.459662
				LumA	0.967071
				LumA	1.01044
				LumA	0.536961
				LumA	0.656115
				LumA	0.723949
				LumA	0.721098
				LumA	0.934441
				LumA	0.899481
				LumA	0.150664
				LumA	0.643617
				LumA	1.03366
				LumA	1.54295
				LumA	1.08585
				LumA	0.694178
				LumA	0.496807
				LumA	0.545152
				LumA	0.714387
				LumA	0.579617
				LumA	0.285368
				LumA	0.332599
				LumA	0.959272
				LumA	0.795043
				LumA	0.371098
				LumA	0.370978
				LumA	0.42827
				LumA	0.308811
				LumA	0.780519
				LumA	1.06246
				LumA	0.749499
				LumA	0.615741
				LumA	0.836837
				LumA	0.613805
				LumA	1.00865
				LumA	1.73599
				LumA	0.646915
				LumA	0.728917
				LumA	0.37974
				LumA	0.720312
				LumA	0.790482
				LumA	0.352627
				LumA	0.283498
				LumA	0.447507
				LumA	0.502152
				LumA	0.676914
				LumA	0.186311
				LumA	1.07354
				LumA	0.325
				LumA	0.864662
				LumA	0.552056
				LumA	0.5839
				LumA	0.462663
				LumA	0.892348
				LumA	0.638255
				LumA	0.631032
				LumA	0.500521
				LumA	0.913944
				LumA	0.692295
				LumA	0.802315
				LumA	0.702957
				LumA	1.09912
				LumA	0.694039
				LumA	0.0453549
				LumA	1.08382
				LumA	0.462283
				LumA	0.319643
				LumA	0.779194
				LumA	-0.00069458
				LumA	0.898341
				LumA	0.591387
				LumA	0.735278
				LumA	0.502321
				LumA	0.313636
				LumA	1.03996
				LumA	0.758316
				LumA	0.181179
				LumA	1.28491
				LumA	0.568748
				LumA	0.658889
				LumA	0.88403
				LumA	0.658752
				LumA	0.909221
				LumA	0.702544
				LumA	0.798401
				LumA	0.788073
				LumA	0.795732
				LumA	0.826497
				LumA	0.393933
				LumA	0.289463
				LumA	0.763239
				LumA	0.693053
				LumA	1.03422
				LumA	1.00649
				LumA	0.81033
				LumA	0.536889
				LumA	0.704673
				LumA	1.27665
				LumA	0.823796
				LumA	0.556257
				LumA	0.941951
				LumA	1.34103
				LumA	1.23513
				LumA	0.812602
				LumA	0.322709
				LumA	0.721362
				LumA	0.753884
				LumA	1.31811
				LumA	1.06639
				LumA	1.16603
				LumA	0.560398
				LumA	0.730543
				LumA	0.549586
				LumA	0.564378
				LumA	0.598164
				LumA	0.883666
				LumA	0.189008
				LumA	0.190916
				LumA	0.265797
				LumA	0.720566
				LumA	0.382888
				LumA	0.396418
				LumA	0.325455
				LumA	0.743339
				LumA	0.70022
				LumA	0.789271
				LumA	0.452932
				LumA	1.34763
				LumA	0.523953
				LumA	0.340155
				LumA	0.517039
				LumA	0.678058
				LumA	1.35131
				LumA	0.786701
				LumA	2.33153
				LumA	0.920015
				LumA	0.53573
				LumA	0.725173
				LumA	1.08969
				LumA	0.825749
				LumA	0.716945
				LumA	0.683594
				LumA	2.0004
				LumA	0.527825
				LumA	0.420042
				LumA	0.884365
				LumA	0.63762
				LumA	0.521797
				LumA	0.802084
				LumA	0.288388
				LumA	0.427396
				LumA	0.212488
				LumA	0.477821
				LumA	0.410202
				LumA	1.17382
				LumA	1.00522
				LumA	0.946062
				LumA	0.0300903
				LumA	0.549407
				LumA	0.77399
				LumA	0.138343
				LumA	0.551918
				LumA	1.21766
				LumA	1.13996
				LumA	0.515191
				LumA	0.4331
				LumA	0.761205
				LumA	1.85527
				LumA	0.986433
				LumA	0.351497
				LumA	-0.175643
				LumA	0.954171
				LumA	0.462053
				LumA	0.524427
				LumA	0.670737
				LumA	0.163442
				LumA	1.32216
				LumA	0.595351
				LumA	0.703539
				LumA	0.424188
				LumA	0.240596
				LumA	0.647282
				LumA	0.500204
				LumA	0.957945
				LumA	0.491988
				LumA	0.473119
				LumA	0.500031
				LumA	0.647948
				LumA	0.295112
				LumA	0.380138
				LumA	0.42124
				LumA	0.65687
				LumA	0.451973
				LumA	0.919964
				LumA	0.736051
				LumA	0.881957
				LumA	0.201237
				LumA	0.602343
				LumA	0.531635
				LumA	0.597684
				LumA	1.02409
				LumA	0.963134
				LumA	0.206003
				LumA	1.061
				LumA	0.776541
				LumA	1.22208
				LumA	0.863288
				LumA	0.512717
				LumA	0.408099
				LumA	0.438866
				LumA	1.17371
				LumA	0.739134
				LumA	0.655971
				LumA	0.509477
				LumA	0.596915
				LumA	0.65228
				LumA	0.602344
				LumA	0.489648
				LumA	0.61466
				LumA	0.223558
				LumA	0.765622
				LumA	0.220601
				LumA	-0.0286443
				LumA	0.0874058
				LumA	0.703616
				LumA	0.711775
				LumA	0.748216
				LumA	0.886711
				LumA	0.642865
				LumA	0.539337
				LumA	0.324547
				LumA	0.184817
				LumA	0.150155
				LumA	0.604039
				LumA	0.649628
				LumA	0.670863
				LumA	0.88832
				LumA	1.11756
				LumA	0.902028
				LumA	0.790833
				LumA	0.477547
				LumA	0.7598
				LumA	0.442853
				LumA	0.785105
				LumA	0.871146
				LumA	0.506261
				LumA	0.642562
				LumA	0.541096
				LumA	0.683183
				LumA	0.540638
				LumA	1.17962
				LumA	0.743228
				LumA	0.661281
				LumA	0.582796
				LumA	0.374454
				LumA	0.410768
				LumA	0.129836
				LumA	0.255897
				LumA	0.1147
				LumA	0.560538
				LumA	0.451406
				LumA	0.242346
				LumA	0.428996
				LumA	0.47551
				LumA	0.871628
				LumA	0.933646
				LumA	0.130238
				LumA	0.550293
				LumA	0.954304
				LumA	0.468803
				LumA	0.707903
				LumA	0.843979
				LumA	1.20816
				LumA	0.875064
				LumA	0.729786
				LumA	0.142741
				LumA	0.346253
				LumA	0.856002
				LumA	0.57648
				LumA	0.159008
				LumA	1.04492
				LumA	0.761417
				LumA	0.660857
				LumA	0.658899
				LumA	0.891849
				LumA	1.04939
				LumA	0.304298
				LumA	0.268516
				LumA	0.856715
				LumA	0.777155
				LumA	0.181366
				LumA	0.388155
				LumA	0.662122
				LumA	0.614315
				LumA	0.633507
				LumA	0.38917
				LumA	0.50256
				LumA	0.847903
				LumA	0.598994
				LumA	0.39528
				LumA	0.567231
				LumA	0.64034
				LumA	0.354249
				LumA	0.434598
				LumA	0.858547
				LumA	0.777682
				LumA	1.08706
				LumA	1.48134
				LumA	0.551666
				LumA	0.197329
				LumA	0.405281
				LumA	0.426182
				LumA	0.509222
				LumA	0.347405
				LumA	0.200459
				LumA	0.400869
				LumA	0.128706
				LumA	0.292399
				LumA	0.878263
				LumA	0.588189
				LumA	0.840541
				LumA	0.857532
				LumA	0.592891
				LumA	1.02992
				LumA	0.712771
				LumA	0.415296
				LumA	0.718283
				LumA	0.452761
				LumA	0.877864
				LumA	0.364333
				LumA	0.278014
				LumA	0.52948
				LumA	0.249839
				LumA	1.07921
				LumA	0.330959
				LumA	0.57163
				LumA	0.722345
				LumA	0.625254
				LumA	0.544074
				LumA	0.529068
				LumA	0.592409
				LumA	0.609384
				LumA	0.358983
				LumA	0.731934
				LumA	0.615155
				LumA	0.116679
				LumA	1.745
				LumA	0.172736
				LumA	0.276977
				LumA	0.902224
				LumA	0.559798
				LumA	2.66199
				LumA	0.662799
				LumA	0.810459
				LumA	0.361751
				LumA	0.265284
				LumA	0.00589902
				LumA	0.345328
				LumA	0.333384
				LumA	0.611848
				LumA	1.02613
				LumA	0.8778
				LumA	1.0074
				LumA	1.18402
				LumA	0.686611
				LumA	0.66745
				LumA	0.780153
				LumA	0.49499
				LumA	0.984629
				LumA	0.414025
				LumA	0.802043
				LumA	0.410879
				LumA	0.852211
				LumA	0.379609
				LumA	0.569853
				LumA	0.611177
				LumA	0.568042
				LumA	0.389881
				LumA	0.902076
				LumA	0.512976
				LumA	0.556037
				LumA	2.68184
				LumA	0.779812
				LumA	0.955803
				LumA	0.558717
				LumA	0.242047
				LumA	0.248344
				LumA	0.582234
				LumA	1.09254
				LumA	0.48405
				LumA	0.350788
				LumA	-0.0657887
				LumA	0.815389
				LumA	0.858506
				LumA	1.0674
				LumA	0.756461
				LumA	0.625618
				LumA	0.391376
				LumA	0.0769966
				LumA	0.60538
				LumA	1.28224
				LumA	0.651349
				LumA	0.304213
				LumA	0.316846
				LumA	0.471116
				LumA	0.33556
				LumA	0.910269
				LumA	0.254804
				LumA	0.643661
				LumA	0.64431
				LumA	0.868261
				LumA	0.931197
				LumA	1.61627
				LumA	0.59862
				LumA	0.321884
				LumA	0.490649
				LumA	0.389724
				LumA	0.590021
				LumA	1.03713
				LumA	0.664462
				LumA	0.00553141
				LumA	0.773945
				LumA	0.713721
				LumA	0.5849
				LumA	1.2112
				LumA	0.732152
				LumA	1.10192
				LumA	0.500592
				LumA	0.808987
				LumA	0.527431
				LumA	0.723231
				LumA	0.873259
				LumA	1.12103
				LumA	0.852309
				LumA	0.693239
				LumA	0.425526
				LumA	0.656751
				LumA	0.445202
				LumA	0.36046
				LumA	0.255798
				LumA	0.373383
				LumA	0.799458
				LumA	0.691053
				LumA	0.0886207
				LumA	0.220711
				LumA	0.616498
				LumA	0.719436
				LumA	0.525337
				LumA	0.192236
				LumA	0.677182
				LumA	2.03841
				LumA	0.779636
				LumA	0.0992279
				LumA	0.544105
				LumA	0.366401
				LumA	0.390944
				LumA	0.57222
				LumA	0.606815
				LumA	0.488009
				LumA	1.42411
				LumA	1.01533
				LumA	0.733756
				LumA	0.597601
				LumA	0.888757
				LumA	1.41093
				LumA	0.432503
				LumA	0.584112
				LumA	0.69669
				LumA	-0.303736
				LumA	0.283303
				LumA	0.530911
				LumA	0.736014
				LumA	0.264817
				LumA	0.572959
				LumA	0.723284
				LumA	0.452563
				LumA	1.41983
				LumA	0.186321
				LumA	0.510722
				LumA	0.73475
				LumA	1.49001
				LumA	0.341066
				LumA	0.758459
				LumA	0.4676
				LumA	0.352737
				LumA	0.657949
				LumA	0.648589
				LumA	0.791774
				LumA	0.568193
				LumA	0.411202
				LumA	1.18663
				LumA	1.10252
				LumA	1.3635
				LumA	0.708427
				LumA	0.334171
				LumA	0.596778
				LumA	0.758553
				LumA	0.694549
				LumA	0.435674
				LumA	1.26193
				LumA	0.642264
				LumA	0.570598
				LumA	0.424845
				LumA	0.428308
				LumA	0.314752
				LumA	0.106033
				LumA	0.706728
				LumA	0.610896
				LumA	0.408211
				LumA	0.174631
				LumA	0.330851
				LumA	0.444653
				LumA	0.392764
				LumA	1.49398
				LumA	0.0551141
				LumA	0.749729
				LumA	0.420238
				LumA	0.579317
				LumA	0.123471
				LumA	0.876023
				LumA	1.11375
				LumA	0.637188
				LumA	1.37424
				LumA	0.438247
				LumA	0.420789
				LumA	0.965168
				LumA	1.08832
				LumA	0.339117
				LumA	0.485465
				LumA	0.805771
				LumA	0.465932
				LumA	0.682091
				LumA	0.641611
				LumA	0.631177
				LumA	0.529972
				LumA	1.68428
				LumA	1.14792
				LumA	1.02919
				LumA	0.516764
				LumA	0.558461
				LumA	0.596741
				LumA	0.541975
				LumA	0.513413
				LumA	0.855742
				LumA	0.278354
				LumA	0.641354
				LumA	0.648619
				LumA	0.662326
				LumA	0.237009
				LumA	0.383667
				LumA	0.768951
				LumA	0.247079
				LumA	0.908528
				LumA	0.878956
				LumA	0.552003
				LumA	1.77826
				LumA	0.498446
				LumA	0.0151912
				LumA	0.663533
				LumA	0.764578
				LumA	1.05093
				LumA	0.115657
				LumA	1.41486
				LumA	0.084279
				LumA	0.169001
				LumA	0.727803
				LumA	0.415271
				LumA	0.594975
				LumA	0.643018
				LumA	0.971215
				LumA	0.715078
				LumA	0.943913
				LumA	0.791443
				LumA	0.855268
				LumA	1.12134
				LumA	0.540093
				LumA	1.07582
				LumA	0.389243
				LumA	1.02548
				LumA	0.589841
				LumA	0.148596
				LumA	0.978682
				LumA	0.651247
				LumA	0.597778
				LumA	0.578527
				LumA	0.400031
				LumA	0.924678
				LumA	0.615842
				LumA	1.19711
				LumA	1.3539
				LumA	0.552404
				LumA	-0.0944392
				LumA	0.891634
				LumA	0.760428
				LumA	0.451406
				LumA	0.905625
				LumA	0.622146
				LumA	0.859338
				LumA	0.829494
				LumA	0.503186
				LumA	0.340104
				LumA	1.23989
				LumA	1.33168
				LumA	0.624685
				LumA	0.492093
				LumA	0.404387
				LumA	0.463791
				LumA	0.459381
				LumA	0.55615
				LumA	0.305878
				LumA	-0.287175
				LumA	0.111065
				LumA	0.870106
				LumA	0.840798
				LumA	0.42596
				LumA	0.905253
				LumA	1.05128
				LumA	0.445944
				LumA	0.669874
				LumA	0.780778
				LumA	0.800377
				LumA	0.663217
				LumA	0.258815
				LumA	0.992595
				LumA	0.921754
				LumA	1.10049
				LumA	0.684681
				LumA	1.16857
				LumA	0.373008
				LumA	1.08381
				LumA	0.53204
				LumA	1.23861
				LumA	0.578747
				LumA	0.884695
				LumA	0.946373
				LumA	0.60818
				LumA	0.992377
				LumA	0.585322
				LumA	0.415729
				LumA	0.848754
				LumA	0.375468
				LumA	0.536429
				LumA	0.682739
				LumA	0.324359
				LumA	0.793745
				LumA	0.797761
				LumA	1.05627
				LumA	1.06964
				LumA	0.86216
				LumA	0.0799785
				LumA	0.563354
				LumA	-0.0144285
				LumA	0.411583
				LumA	0.591415
				LumA	0.84356
				LumA	0.332482
				LumA	0.53399
				LumA	0.640554
				LumA	0.744124
				LumA	0.495814
				LumA	0.742998
				LumA	0.0906304
				LumA	0.60609
				LumA	0.282993
				LumA	0.379462
				LumA	0.878739
				LumA	0.605423
				LumA	0.157547
				LumA	0.978826
				LumA	0.63238
				LumA	0.220839
				LumA	0.800631
				LumA	0.460689
				LumA	1.96695
				LumA	0.152635
				LumA	0.309023
				LumA	0.562671
				LumA	0.769714
				LumA	0.261934
				LumA	0.262737
				LumA	0.777376
				LumA	0.456823
				LumA	0.718763
				LumA	0.627459
				LumA	0.424949
				LumA	0.338982
				LumA	0.238404
				LumA	0.977626
				LumA	0.467495
				LumA	0.340835
				LumA	0.599659
				LumA	1.195
				LumA	1.30864
				LumA	1.34199
				LumA	0.48547
				LumA	0.277431
				LumA	0.110575
				LumA	0.933608
				LumA	0.688792
				LumA	1.00933
				LumA	0.848669
				LumA	0.838628
				LumA	0.365454
				LumA	0.88688
				LumA	0.846444
				LumA	0.29979
				LumA	0.369518
				LumA	0.745072
				LumA	0.54639
				LumA	0.515532
				LumA	1.13672
				LumA	0.699947
				LumA	0.491477
				LumA	0.736222
				LumA	0.882598
				LumA	0.479439
				LumA	0.776039
				LumA	0.418858
				LumA	0.691689
				LumA	0.512684
				LumA	1.25288
				LumA	0.599028
				LumA	0.274915
				LumA	0.580688
				LumA	0.735627
				LumA	0.620428
				LumA	1.2945
				LumA	0.567626
				LumA	1.3963
				LumA	0.298932
				LumA	0.79636
				LumA	0.543085
				LumA	0.422302
				LumA	0.933918
				LumA	0.244557
				LumA	0.485602
				LumA	0.690943
				LumA	0.670948
				LumA	0.345509
				LumA	0.462816
				LumA	1.36678
				LumA	0.863895
				LumA	1.39779
				LumA	0.781074
				LumA	0.601378
				LumA	0.46816
				LumA	0.58131
				LumA	0.591719
				LumA	1.00505
				LumA	0.663785
				LumA	0.507091
				LumA	0.758187
				LumA	0.655197
				LumA	1.69069
				LumA	0.272861
				LumA	0.580353
				LumA	1.15458
				LumA	1.26139
				LumA	0.661463
				LumA	0.981389
				LumA	1.78697
				LumA	0.441791
				LumA	1.2737
				LumA	0.673949
				LumA	1.29431
				LumA	0.622847
				LumA	0.750942
				LumA	0.344277
				LumA	1.56065
				LumA	0.679504
				LumA	0.592918
				LumA	0.409952
				LumA	0.504708
				LumA	0.251195
				LumA	0.971954
				LumA	0.680959
				LumA	1.1238
				LumA	1.25652
				LumA	0.955435
				LumA	0.784788
				LumA	0.824566
				LumA	0.541001
				LumA	0.557751
				LumA	0.420432
				LumA	0.744247
				LumA	1.28425
				LumA	0.409587
				LumA	0.322622
				LumA	0.652564
				LumA	-0.0528339
				LumA	0.470891
				LumA	0.533566
				LumA	0.451562
				LumA	1.0906
				LumA	1.13291
				LumA	0.577077
				LumA	0.681182
				LumA	0.709505
				LumA	0.506671
				LumA	0.478501
				LumA	0.809504
				LumA	0.447578
				LumA	0.644957
				LumA	0.70194
				LumA	0.336149
				LumA	0.346072
				LumA	0.720911
				LumA	0.911694
				LumA	0.630479
				LumA	0.382743
				LumA	0.497045
				LumA	1.7463
				LumA	0.361183
				LumA	0.633006
				LumA	0.65674
				LumA	0.623974
				LumA	0.848775
				LumA	0.388683
				LumA	0.626416
				LumA	0.638644
				LumA	0.926671
				LumA	0.212903
				LumA	0.668593
				LumA	0.916218
				LumA	0.555232
				LumA	0.683146
				LumA	0.280494
				LumA	1.26866
				LumA	1.68074
				LumA	0.388374
				LumA	0.484172
				LumA	0.335407
				LumA	0.918145
				LumA	0.427942
				LumA	0.125071
				LumA	0.631825
				LumA	0.117434
				LumA	0.869922
				LumA	0.574296
				LumA	0.881269
				LumA	0.479115
				LumA	0.879607
				LumA	0.48232
				LumA	0.227908
				LumA	1.17889
				LumA	0.703278
				LumA	0.0134915
				LumA	0.331748
				LumA	0.690851
				LumA	0.865266
				LumA	1.01876
				LumA	0.537789
				LumA	0.561443
				LumA	0.965986
				LumA	0.112479
				LumA	0.681207
				LumA	1.06148
				LumA	0.0590711
				LumA	0.651188
				LumA	0.775164
				LumA	0.117243
				LumA	0.299519
				LumA	0.552504
				LumA	0.280993
				LumA	0.979454
				LumA	0.101583
				LumA	0.544371
				LumA	0.184458
				LumA	0.50559
				LumA	0.711498
				LumA	0.30342
				LumA	0.934672
				LumA	0.594393
				LumA	1.48186
				LumA	0.740603
				LumA	0.861221
				LumA	0.563464
				LumA	0.640414
				LumA	0.359173
				LumA	-0.10214
				LumA	0.457497
				LumA	0.405031
				LumA	1.03657
				LumA	1.68509
				LumA	0.554845
				LumA	0.46694
				LumA	1.53527
				LumA	0.357627
				LumA	0.205716
				LumA	1.4742
				LumA	1.19507
				LumA	1.04615
				LumA	0.449213
				LumA	0.555252
				LumA	0.945518
				LumA	0.703455
				LumA	0.656342
				LumA	0.533721
				LumA	0.545848
				LumA	0.639126
				LumA	0.596982
				LumA	0.599676
				LumA	1.135
				LumA	0.370756
				LumA	0.751636
				LumA	0.507083
				LumA	0.489819
				LumA	1.05462
				LumA	0.336348
				LumA	0.533808
				LumA	0.618935
				LumA	1.03434
				LumA	0.652709
				LumA	0.819589
				LumA	1.61063
				LumA	1.38828
				LumA	0.484588
				LumA	0.810108
				LumA	0.852921
				LumA	0.458466
				LumA	1.19237
				LumA	1.0745
				LumA	0.307194
				LumA	0.689871
				LumA	0.780612
				LumA	1.34066
				LumA	0.90008
				LumA	0.771068
				LumA	1.07458
				LumA	0.905366
				LumA	1.00708
				LumA	0.917788
				LumA	1.97403
				LumA	0.187994
				LumA	0.300298
				LumA	0.429967
				LumA	0.467297
				LumA	0.570458
				LumA	0.740947
				LumA	0.883172
				LumA	0.433524
				LumA	1.39917
				LumA	1.41845
				LumA	0.393418
				LumA	0.37132
				LumA	1.22445
				LumA	0.117588
				LumA	1.82851
				LumA	0.524523
				LumA	0.707952
				LumA	0.680675
				LumA	0.67236
				LumA	0.696351
				LumA	0.796656
				LumA	0.984736
				LumA	0.676947
				LumA	0.481382
				LumA	0.171362
				LumA	0.384544
				LumA	1.29159
				LumA	1.15329
				LumA	0.947145
				LumA	0.557679
				LumA	0.43431
				LumA	0.399337
				LumA	0.43488
				LumA	0.751106
				LumA	0.957253
				LumA	1.90207
				LumA	0.726677
				LumA	0.256294
				LumA	1.01248
				LumA	0.743525
				LumA	-0.0214809
				LumA	0.951679
				LumA	0.664327
				LumA	0.99476
				LumA	0.551027
				LumA	0.918863
				LumA	0.674906
				LumA	0.658614
				LumA	0.418077
				LumA	1.15453
				LumA	0.539455
				LumA	0.812122
				LumA	0.783935
				LumA	0.455292
				LumA	0.586625
				LumA	0.418629
				LumA	0.371251
				LumA	0.661127
				LumA	0.840642
				LumA	0.686792
				LumA	0.544671
				LumA	0.767905
				LumA	1.14108
				LumA	0.227545
				LumA	0.369748
				LumA	0.609159
				LumA	0.462341
				LumA	0.814783
				LumA	0.673884
				LumA	0.677753
				LumA	0.759461
				LumA	0.375243
				LumA	0.797975
				LumA	0.700749
				LumA	0.605499
				LumA	0.59906
				LumA	2.17518
				LumA	0.802219
				LumA	1.47086
				LumA	1.17765
				LumA	1.0601
				LumA	0.461373
				LumA	0.84006
				LumA	1.05412
				LumA	0.870529
				LumA	0.853854
				LumA	0.655509
				LumA	0.367713
				LumA	1.29295
				LumA	1.17147
				LumA	0.256666
				LumA	0.570465
				LumA	0.970828
				LumA	1.00546
				LumA	0.668735
				LumA	0.831605
				LumA	1.04101
				LumA	0.597295
				LumA	0.852454
				LumA	0.293558
				LumA	1.01157
				LumA	0.810545
				LumA	1.24414
				LumA	0.20613
				LumA	0.716397
				LumA	0.466481
				LumA	0.771721
				LumA	0.44015
				LumA	-0.167811
				LumA	1.53982
				LumA	0.584227
				LumA	0.261652
				LumA	0.583384
				LumA	0.874483
				LumA	0.823337
				LumA	0.215276
				LumA	0.5256
				LumA	0.716876
				LumA	0.18226
				LumA	1.16179
				LumA	0.69312
				LumA	0.271523
				LumA	0.117697
				LumA	0.623732
				LumA	0.619456
				LumA	0.412551
				LumA	0.619438
				LumA	1.04913
				LumA	0.379453
				LumA	0.959504
				LumA	1.32462
				LumA	0.986908
				LumA	0.41144
				LumA	0.614728
				LumA	0.0145024
				LumA	1.31159
				LumA	0.510638
				LumA	0.683029
				LumA	1.05306
				LumA	1.12363
				LumA	0.620106
				LumA	2.52975
				LumA	0.606221
				LumA	0.491308
				LumA	0.302059
				LumA	1.07671
				LumA	0.458713
				LumA	0.70449
				LumA	1.5998
				LumA	0.292247
				LumA	0.416732
				LumA	0.773287
				LumA	0.482956
				LumA	0.377032
				LumA	0.612407
				LumA	0.819609
				LumA	0.877817
				LumA	0.957138
				LumA	0.528842
				LumA	0.52253
				LumA	0.693095
				LumA	1.10772
				LumA	0.766446
				LumA	0.508947
				LumA	0.542584
				LumA	0.689626
				LumA	0.736919
				LumA	0.31258
				LumB	1.40051
				LumB	1.30346
				LumB	0.932015
				LumB	3.4369
				LumB	0.843065
				LumB	0.95889
				LumB	1.13143
				LumB	0.734622
				LumB	0.961099
				LumB	0.650962
				LumB	0.903634
				LumB	0.540368
				LumB	1.02444
				LumB	1.93301
				LumB	0.62332
				LumB	0.747464
				LumB	1.3399
				LumB	0.234229
				LumB	1.90765
				LumB	0.999148
				LumB	1.5962
				LumB	0.866473
				LumB	2.04975
				LumB	1.40958
				LumB	0.446816
				LumB	0.429655
				LumB	0.513637
				LumB	0.801024
				LumB	2.17406
				LumB	1.09351
				LumB	0.464034
				LumB	0.874369
				LumB	0.643574
				LumB	0.744784
				LumB	0.81407
				LumB	1.62892
				LumB	0.599592
				LumB	1.03965
				LumB	0.804602
				LumB	1.23482
				LumB	1.15915
				LumB	1.02953
				LumB	0.847018
				LumB	0.650412
				LumB	0.70489
				LumB	1.15313
				LumB	1.4341
				LumB	0.407594
				LumB	0.726177
				LumB	2.48408
				LumB	1.93383
				LumB	0.749146
				LumB	0.129666
				LumB	1.47404
				LumB	0.522844
				LumB	0.721793
				LumB	1.13799
				LumB	0.899776
				LumB	0.266274
				LumB	1.96632
				LumB	0.513107
				LumB	1.17918
				LumB	0.912287
				LumB	0.848504
				LumB	0.845052
				LumB	0.321137
				LumB	0.337305
				LumB	1.03364
				LumB	1.18829
				LumB	0.60203
				LumB	1.66031
				LumB	0.393233
				LumB	0.448585
				LumB	2.50484
				LumB	0.529748
				LumB	0.46357
				LumB	1.40825
				LumB	0.379646
				LumB	1.64833
				LumB	1.47069
				LumB	0.694789
				LumB	1.6383
				LumB	1.22872
				LumB	1.24957
				LumB	2.15631
				LumB	1.93922
				LumB	1.52857
				LumB	0.74912
				LumB	1.58893
				LumB	0.418205
				LumB	1.6157
				LumB	1.3424
				LumB	1.17513
				LumB	1.52544
				LumB	0.196724
				LumB	0.89151
				LumB	0.812924
				LumB	1.14558
				LumB	0.664563
				LumB	0.934257
				LumB	1.05038
				LumB	0.384169
				LumB	2.21712
				LumB	1.64713
				LumB	0.895455
				LumB	1.14129
				LumB	2.07237
				LumB	1.32966
				LumB	0.74995
				LumB	0.185793
				LumB	1.04445
				LumB	1.38864
				LumB	0.993559
				LumB	0.725807
				LumB	0.562647
				LumB	0.704773
				LumB	0.587603
				LumB	0.983575
				LumB	1.08842
				LumB	0.99543
				LumB	0.975169
				LumB	1.02137
				LumB	2.45696
				LumB	0.721055
				LumB	0.553867
				LumB	2.307
				LumB	0.962947
				LumB	1.32145
				LumB	1.2786
				LumB	1.02069
				LumB	0.824091
				LumB	1.79925
				LumB	0.514914
				LumB	1.12288
				LumB	0.861416
				LumB	1.80943
				LumB	1.67398
				LumB	0.834707
				LumB	0.30451
				LumB	1.02419
				LumB	0.987693
				LumB	0.790237
				LumB	1.16986
				LumB	1.29167
				LumB	2.0409
				LumB	1.31453
				LumB	0.490804
				LumB	3.15035
				LumB	0.921923
				LumB	1.28946
				LumB	0.630763
				LumB	1.5241
				LumB	1.80451
				LumB	1.3555
				LumB	0.956723
				LumB	0.615956
				LumB	1.57855
				LumB	0.379737
				LumB	0.136737
				LumB	2.67467
				LumB	2.02885
				LumB	0.956665
				LumB	0.92658
				LumB	1.55457
				LumB	1.44165
				LumB	0.688597
				LumB	0.517532
				LumB	1.37636
				LumB	0.745258
				LumB	0.267679
				LumB	1.49421
				LumB	1.49357
				LumB	0.560917
				LumB	0.431405
				LumB	0.818135
				LumB	0.384625
				LumB	2.74495
				LumB	1.6152
				LumB	0.240729
				LumB	1.86404
				LumB	0.444272
				LumB	0.0196591
				LumB	0.559318
				LumB	2.12646
				LumB	1.17649
				LumB	0.95221
				LumB	0.210076
				LumB	1.14696
				LumB	0.509657
				LumB	0.836802
				LumB	1.90585
				LumB	1.29919
				LumB	0.454395
				LumB	2.01978
				LumB	0.949753
				LumB	2.83732
				LumB	0.870081
				LumB	1.42385
				LumB	0.386895
				LumB	2.43812
				LumB	1.02382
				LumB	1.28331
				LumB	1.14171
				LumB	1.81935
				LumB	1.49225
				LumB	0.428342
				LumB	0.817335
				LumB	0.808565
				LumB	0.640606
				LumB	0.886938
				LumB	1.17697
				LumB	1.59202
				LumB	0.736013
				LumB	1.17723
				LumB	0.677862
				LumB	0.623522
				LumB	1.11049
				LumB	1.46409
				LumB	0.749313
				LumB	0.603416
				LumB	1.75698
				LumB	0.616736
				LumB	0.861926
				LumB	0.911792
				LumB	1.16481
				LumB	1.16477
				LumB	0.363476
				LumB	1.59733
				LumB	1.80292
				LumB	1.36681
				LumB	1.48774
				LumB	1.10336
				LumB	2.72979
				LumB	0.445264
				LumB	1.6265
				LumB	1.78781
				LumB	0.81154
				LumB	2.11555
				LumB	0.667637
				LumB	0.39712
				LumB	1.57006
				LumB	1.25396
				LumB	0.83399
				LumB	2.8479
				LumB	1.08723
				LumB	0.519397
				LumB	2.34065
				LumB	0.17034
				LumB	1.97493
				LumB	1.22727
				LumB	0.667879
				LumB	0.650923
				LumB	1.20452
				LumB	1.16182
				LumB	1.65753
				LumB	2.02034
				LumB	0.460334
				LumB	2.04102
				LumB	1.18426
				LumB	0.338828
				LumB	0.735143
				LumB	0.851023
				LumB	1.69099
				LumB	1.28584
				LumB	2.45316
				LumB	1.26698
				LumB	0.788761
				LumB	1.39493
				LumB	1.06547
				LumB	0.439642
				LumB	0.393257
				LumB	2.99272
				LumB	0.544942
				LumB	2.34298
				LumB	1.14194
				LumB	1.38513
				LumB	1.60042
				LumB	1.14638
				LumB	0.739816
				LumB	2.30895
				LumB	1.18738
				LumB	1.27416
				LumB	2.08725
				LumB	1.14227
				LumB	0.366853
				LumB	1.27933
				LumB	0.839344
				LumB	0.549709
				LumB	1.30892
				LumB	0.600385
				LumB	0.918301
				LumB	4.29543
				LumB	1.27723
				LumB	1.84551
				LumB	1.38272
				LumB	1.60458
				LumB	2.60188
				LumB	0.5522
[truncated: 971 more rows]

## Sheet: Figure2
Figure2B								Figure2D				Figure2G	Tumor volume								Figure2H	Tumor weight
MDA-MB-231								Colony numbers	MDA-MB-231	SUM159PT		Time (days)	5	10	15	20	25	30	35		Vector	POP1	Scramble	shPOP1#1	shPOP1#2
Time (days)	0	1	2	3	4	5		Vector	137	70		Vector	8.44	33.59	68.21	162.83	180.78	272.33	401.06		409.42	741.16	372.12	112.12	105.54
Vector	0.231	0.324	0.403	0.596	0.669	0.762		Vector	98	59		Vector	9.06	33.09	98.4	114.75	144.09	199.21	289.31		278.17	615.34	296.45	126.27	76.34
Vector	0.230	0.309	0.451	0.558	0.715	0.801		Vector	122	84		Vector	3.01	43.13	70.02	98.04	141.74	215.05	320.71		344.16	602.13	261.71	80.56	107.84
Vector	0.226	0.293	0.475	0.571	0.689	0.799		POP1	255	153		Vector	6.01	40.62	63.41	89.69	222.58	300.52	278.22		291.13	533.35	205.44	85.04	95.78
POP1	0.230	0.392	0.540	0.783	0.862	0.981		POP1	187	181		Vector	3.62	38.78	74.25	155.31	194.57	211.94	257.94		256.49	519.64	226.45	117.16	124.3
POP1	0.227	0.368	0.589	0.753	0.913	1.055		POP1	231	136		Vector	6.75	43.79	94.64	114.58	178.72	225.12	303.52		300.71	689.91	215.17	99.78	103.35
POP1	0.240	0.345	0.521	0.735	0.956	1.101		Scramble	94	75		POP1	11.68	54.61	115.89	242.45	383.24	280.43	806.16
Scramble	0.228	0.357	0.479	0.555	0.734	0.819		Scramble	144	81		POP1	14.18	71.97	135.04	271.03	375.85	609.37	611.32
Scramble	0.236	0.339	0.438	0.619	0.725	0.802		Scramble	125	62		POP1	5.72	79.73	157.2	227.56	400.05	484.55	593.42
Scramble	0.224	0.308	0.416	0.591	0.691	0.849		shPOP1#1	65	39		POP1	12.38	64.75	157.86	266.17	295.83	512.37	553.35
shPOP1#1	0.229	0.277	0.326	0.427	0.451	0.477		shPOP1#1	41	31		POP1	7.93	78.13	152.67	231.43	433.65	476.01	487.74
shPOP1#1	0.221	0.256	0.311	0.413	0.470	0.505		shPOP1#1	57	27		POP1	7.87	50.18	112.37	222.79	369.76	556.2	734.92
shPOP1#1	0.220	0.286	0.341	0.382	0.482	0.515		shPOP1#2	52	44		Scramble	6.83	27.91	89.51	79.77	232.02	274.11	359.81
shPOP1#2	0.235	0.268	0.355	0.416	0.508	0.541		shPOP1#2	45	29		Scramble	7.01	44	98.01	95.74	145.25	203.65	278.87
shPOP1#2	0.232	0.286	0.306	0.433	0.485	0.537		shPOP1#2	71	25		Scramble	6.73	37.38	99.82	111.96	228.66	231.15	262.72
shPOP1#2	0.238	0.265	0.342	0.394	0.458	0.491						Scramble	4.28	38.63	85.13	138.68	181.57	189.61	195.31
												Scramble	9.74	24.2	71.21	90.62	166.76	163.18	207.56
SUM159PT												Scramble	10.38	42.62	71.42	157.28	173.32	196.55	231.15
Time (days)	0	1	2	3	4	5						shPOP1#1	8.77	22.38	32.61	35.18	72.47	105.09	103.32
Vector	0.201	0.287	0.432	0.701	0.847	0.952						shPOP1#1	3.08	13.5	25.04	61.52	69.05	91.39	119.25
Vector	0.218	0.298	0.458	0.679	0.811	0.924						shPOP1#1	6.53	13.36	19.05	73.12	65.55	76.98	76.94
Vector	0.195	0.278	0.534	0.654	0.833	0.936						shPOP1#1	2.5	10.48	22.69	57.51	59.93	85.12	83.74
POP1	0.209	0.308	0.603	0.871	1.022	1.186						shPOP1#1	2.56	14.36	44.3	61.09	88.97	66.46	128.84
POP1	0.208	0.348	0.587	0.847	0.973	1.061						shPOP1#1	2.97	29.61	53.95	64.14	78.17	108.82	95.87
POP1	0.207	0.319	0.519	0.784	1.033	1.122						shPOP1#2	4.87	31.19	26.65	37.27	54.46	60.94	102.39
Scramble	0.19	0.281	0.416	0.62	0.784	0.915						shPOP1#2	9.31	20.76	28.74	63.07	73.65	74.63	78.7
Scramble	0.199	0.308	0.465	0.587	0.748	0.867						shPOP1#2	8.4	14.04	18.28	34.72	63.98	99.84	114.97
Scramble	0.202	0.297	0.424	0.644	0.806	0.883						shPOP1#2	3.34	10.67	30.84	54.48	95.16	91.58	91.41
shPOP1#1	0.211	0.259	0.345	0.422	0.465	0.528						shPOP1#2	7.57	18.69	41.63	57.14	81.66	85.84	119.62
shPOP1#1	0.197	0.238	0.296	0.399	0.497	0.555						shPOP1#2	3.4	13.17	22.89	56.01	64.41	107.76	110.16
shPOP1#1	0.214	0.256	0.331	0.384	0.448	0.536
shPOP1#2	0.18	0.261	0.365	0.452	0.504	0.544
shPOP1#2	0.212	0.247	0.346	0.387	0.492	0.615
shPOP1#2	0.192	0.241	0.326	0.424	0.474	0.604

## Sheet: Figure3
Figure3C										Figure3F	IHC Score					Figure3H								Figure3I
MDA-MB-231	CT value									POP1	CDKN1A		POP1	PCNA		MDA-MB-231								MDA-MB-231	Scramble	CT value				shPOP1#1	CT value					shPOP1#2	CT value
Group	Sample	Replicate	GAPDH	TGFB1	CDKN1A	CDKN1C	APBB1	APBB2		3	8		3	4		CHX	0	4	8	12	16	20		Group	Sample	Replicate	GAPDH	CDKN1A		Group	Sample	Replicate	GAPDH	CDKN1A		Group	Sample	Replicate	GAPDH	CDKN1A
Scramble	sample1	1	16.69	20.91	20.08	22.01	23.19	23.11		8	4		8	12		Scramble	0.946	0.863	0.809	0.56673	0.45321	0.28553		0h	sample1	1	16.92	20.48		0h	sample1	1	16.74	18.33		0h	sample1	1	16.89	18.83
Scramble	sample1	2	17.02	20.78	20.15	22.34	23.37	23.88		4	6		4	6		Scramble	1.049	0.923	0.696	0.47866	0.42821	0.34025		0h	sample1	2	16.62	20.27		0h	sample1	2	16.62	18.45		0h	sample1	2	17.41	18.73
Scramble	sample1	3	16.94	20.53	19.66	22.15	23.54	23.85		6	6		6	6		Scramble	1.034	0.878	0.728	0.49827	0.31017	0.25538		0h	sample1	3	17.25	20.54		0h	sample1	3	17.22	18.39		0h	sample1	3	17.34	18.68
Scramble	sample2	1	17.03	20.31	20.01	22.88	23.81	22.89		6	4		6	8		shPOP1#1	1.042	0.963	0.775	0.58368	0.36093	0.33388		0h	sample2	1	16.77	19.89		0h	sample2	1	16.84	18.58		0h	sample2	1	16.76	18.52
Scramble	sample2	2	17.06	20.37	19.98	22.49	23.94	22.59		4	8		4	3		shPOP1#1	0.912	0.935	0.759	0.624	0.41226	0.24243		0h	sample2	2	17.04	20.57		0h	sample2	2	16.89	18.89		0h	sample2	2	16.89	18.91
Scramble	sample2	3	16.88	20.19	19.92	22.66	23.51	22.92		8	3		8	9		shPOP1#1	1.053	0.924	0.804	0.57956	0.48377	0.32922		0h	sample2	3	17.19	20.69		0h	sample2	3	17.42	18.94		0h	sample2	3	16.96	18.77
Scramble	sample3	1	17.31	20.95	20.11	22.97	23.16	23.51		8	2		8	8										0h	sample3	1	17.22	20.64		0h	sample3	1	16.55	18.52		0h	sample3	1	17.47	18.69
Scramble	sample3	2	17.44	20.81	19.89	22.76	23.18	23.19		9	3		9	12		SUM159PT								0h	sample3	2	16.73	20.09		0h	sample3	2	17.08	18.56		0h	sample3	2	17.04	18.51
Scramble	sample3	3	16.95	20.89	20.11	22.85	23.26	23.75		12	1		12	9		CHX	0	4	8	12	16	20		0h	sample3	3	16.71	19.82		0h	sample3	3	17.16	18.63		0h	sample3	3	17.02	18.93
shPOP1#1	sample1	1	17.27	21.04	18.78	22.41	23.88	23.01		8	3		8	9		Scramble	0.989	0.864	0.76	0.513	0.383	0.344		1h	sample1	1	16.88	21.31		1h	sample1	1	17.14	19.03		1h	sample1	1	17.13	19.21
shPOP1#1	sample1	2	17.13	20.82	19.13	22.61	23.35	23.44		6	3		6	8		Scramble	1.007	0.942	0.832	0.494	0.405	0.189		1h	sample1	2	17.45	21.34		1h	sample1	2	17.24	18.71		1h	sample1	2	17.31	18.81
shPOP1#1	sample1	3	17.45	20.92	18.97	22.86	23.27	22.68		9	2		9	6		Scramble	0.963	0.885	0.729	0.46	0.374	0.171		1h	sample1	3	17.17	21.01		1h	sample1	3	16.81	18.56		1h	sample1	3	17.52	18.84
shPOP1#1	sample2	1	17.08	20.25	18.26	22.58	23.56	22.75		4	6		4	2		shPOP1#1	0.95	0.987	0.894	0.557	0.435	0.231		1h	sample2	1	16.96	20.86		1h	sample2	1	17.29	18.98		1h	sample2	1	16.98	18.97
shPOP1#1	sample2	2	16.57	20.67	17.98	22.67	24.02	23.28		6	4		6	6		shPOP1#1	0.972	0.996	0.767	0.583	0.423	0.226		1h	sample2	2	17.08	21.26		1h	sample2	2	17.04	18.61		1h	sample2	2	16.88	18.98
shPOP1#1	sample2	3	16.69	20.73	18.75	22.81	23.63	23.26		9	3		9	9		shPOP1#1	1.037	0.886	0.868	0.624	0.399	0.306		1h	sample2	3	17.34	21.27		1h	sample2	3	17.26	19.04		1h	sample2	3	17.24	18.96
shPOP1#1	sample3	1	16.77	20.29	18.61	22.45	24.03	22.77		8	1		8	9										1h	sample3	1	16.74	20.96		1h	sample3	1	16.87	18.64		1h	sample3	1	17.17	19.22
shPOP1#1	sample3	2	16.86	21.02	18.91	22.78	23.55	22.82		2	6		2	2										1h	sample3	2	17.47	21.05		1h	sample3	2	16.61	19.17		1h	sample3	2	17.18	19.23
shPOP1#1	sample3	3	16.54	20.85	18.78	22.56	23.85	23.03		9	0		9	8										1h	sample3	3	17.12	21.18		1h	sample3	3	16.96	18.79		1h	sample3	3	17.45	19.42
shPOP1#2	sample1	1	16.92	21.51	18.92	23.01	22.84	22.56		8	1		8	9										2h	sample1	1	17.28	22.36		2h	sample1	1	17.08	19.53		2h	sample1	1	17.28	19.57
shPOP1#2	sample1	2	16.77	21.27	18.96	23.05	23.13	22.86																2h	sample1	2	17.45	22.16		2h	sample1	2	16.58	19.38		2h	sample1	2	16.86	19.59
shPOP1#2	sample1	3	17.29	21.29	19.11	23.12	23.38	22.27																2h	sample1	3	17.33	21.95		2h	sample1	3	16.93	19.17		2h	sample1	3	16.69	19.23
shPOP1#2	sample2	1	17.39	21.02	19.05	23.15	22.83	22.54																2h	sample2	1	16.76	21.75		2h	sample2	1	17.13	19.15		2h	sample2	1	17.16	19.28
shPOP1#2	sample2	2	17.61	20.84	18.79	22.47	23.27	23.17																2h	sample2	2	16.83	21.64		2h	sample2	2	16.94	19.09		2h	sample2	2	16.62	19.41
shPOP1#2	sample2	3	17.22	21.01	19.13	23.14	23.03	23.77																2h	sample2	3	16.72	22.27		2h	sample2	3	16.86	19.37		2h	sample2	3	17.06	19.13
shPOP1#2	sample3	1	16.88	21.19	19.31	22.59	24.19	23.78																2h	sample3	1	17.23	22.01		2h	sample3	1	16.85	19.26		2h	sample3	1	17.15	19.61
shPOP1#2	sample3	2	17.13	21.07	18.99	22.34	24.29	22.82																2h	sample3	2	17.31	22.09		2h	sample3	2	17.44	19.49		2h	sample3	2	17.27	19.96
shPOP1#2	sample3	3	17.28	21.08	19.27	22.18	23.36	23.05																2h	sample3	3	17.32	21.75		2h	sample3	3	16.79	19.16		2h	sample3	3	16.98	19.91
																								3h	sample1	1	17.01	22.88		3h	sample1	1	17.15	19.69		3h	sample1	1	17.32	19.66
SUM159PT	CT value																							3h	sample1	2	16.99	23.01		3h	sample1	2	17.02	19.38		3h	sample1	2	16.84	19.78
Group	Sample	Replicate	GAPDH	TGFB1	CDKN1A	CDKN1C	APBB1	APBB2																3h	sample1	3	17.06	23.17		3h	sample1	3	16.97	19.65		3h	sample1	3	16.83	20.33
Scramble	sample1	1	17.76	22.35	22.29	23.91	24.87	23.84																3h	sample2	1	17.46	22.55		3h	sample2	1	16.88	19.64		3h	sample2	1	17.41	20.26
Scramble	sample1	2	17.47	22.05	22.77	23.49	25.05	24.02																3h	sample2	2	17.17	23.05		3h	sample2	2	17.09	19.86		3h	sample2	2	16.99	19.86
Scramble	sample1	3	17.87	21.71	22.92	23.45	25.18	23.61																3h	sample2	3	17.36	22.98		3h	sample2	3	16.75	19.79		3h	sample2	3	17.43	20.05
Scramble	sample2	1	17.75	22.45	22.64	23.75	24.92	23.72																3h	sample3	1	17.42	22.54		3h	sample3	1	16.92	19.88		3h	sample3	1	16.87	19.69
Scramble	sample2	2	17.63	22.28	22.24	23.12	25.05	24.06																3h	sample3	2	17.22	22.65		3h	sample3	2	17.17	19.32		3h	sample3	2	17.37	19.45
Scramble	sample2	3	17.65	21.84	22.35	23.59	24.83	23.89																3h	sample3	3	16.85	22.61		3h	sample3	3	17.38	19.97		3h	sample3	3	17.19	20.29
Scramble	sample3	1	17.31	21.74	22.87	23.58	25.16	24.05
Scramble	sample3	2	17.82	22.12	22.28	23.04	25.14	23.75																SUM159PT	Scramble	CT value				shPOP1#1	CT value					shPOP1#2	CT value
Scramble	sample3	3	17.72	22.08	22.63	23.19	24.98	23.95																Group	Sample	Replicate	GAPDH	CDKN1A		Group	Sample	Replicate	GAPDH	CDKN1A		Group	Sample	Replicate	GAPDH	CDKN1A
shPOP1#1	sample1	1	17.61	21.54	21.09	23.07	24.58	23.91																0h	sample1	1	17.07	22.69		0h	sample1	1	17.36	21.15		0h	sample1	1	16.67	20.73
shPOP1#1	sample1	2	17.28	22.09	21.5	23.62	24.41	23.63																0h	sample1	2	16.79	22.57		0h	sample1	2	17.41	21.34		0h	sample1	2	16.65	20.62
shPOP1#1	sample1	3	17.27	22.07	21.24	23.61	24.38	23.51																0h	sample1	3	17.29	22.35		0h	sample1	3	16.96	21.39		0h	sample1	3	16.77	20.71
shPOP1#1	sample2	1	17.81	22.06	21.32	23.43	24.67	24.19																0h	sample2	1	17.12	22.52		0h	sample2	1	16.93	20.89		0h	sample2	1	16.89	20.53
shPOP1#1	sample2	2	17.16	21.85	21.31	23.22	24.87	23.62																0h	sample2	2	17.27	22.64		0h	sample2	2	16.48	20.98		0h	sample2	2	16.44	21.18
shPOP1#1	sample2	3	17.66	21.69	21.29	23.66	25.14	24.02																0h	sample2	3	17.02	22.85		0h	sample2	3	16.54	20.91		0h	sample2	3	16.61	21.21
shPOP1#1	sample3	1	17.17	22.11	21.11	23.12	24.93	24.01																0h	sample3	1	16.76	22.72		0h	sample3	1	16.98	21.05		0h	sample3	1	17.01	21.13
shPOP1#1	sample3	2	17.34	21.79	21.56	23.19	24.55	23.58																0h	sample3	2	16.89	22.49		0h	sample3	2	17.01	20.93		0h	sample3	2	17.16	20.62
shPOP1#1	sample3	3	17.26	21.51	21.49	23.52	24.43	23.99																0h	sample3	3	16.71	22.89		0h	sample3	3	17.32	21.18		0h	sample3	3	16.87	20.87
shPOP1#2	sample1	1	17.53	21.75	21.41	23.45	24.82	23.93																1h	sample1	1	17.24	23.11		1h	sample1	1	16.71	21.21		1h	sample1	1	17.14	21.46
shPOP1#2	sample1	2	17.54	22.44	21.22	23.32	24.97	23.43																1h	sample1	2	16.91	23.35		1h	sample1	2	17.46	21.68		1h	sample1	2	16.96	21.46
shPOP1#2	sample1	3	17.35	21.73	21.51	23.14	24.68	24.27																1h	sample1	3	16.88	23.12		1h	sample1	3	17.06	21.24		1h	sample1	3	16.98	21.41
shPOP1#2	sample2	1	17.11	21.77	20.85	23.73	24.49	24.14																1h	sample2	1	16.97	23.08		1h	sample2	1	17.12	21.66		1h	sample2	1	17.21	21.24
shPOP1#2	sample2	2	17.24	21.56	21.14	23.87	24.78	23.61																1h	sample2	2	17.28	23.45		1h	sample2	2	17.39	21.76		1h	sample2	2	17.11	21.29
shPOP1#2	sample2	3	17.77	21.57	21.03	23.31	24.48	23.77																1h	sample2	3	16.83	23.24		1h	sample2	3	16.96	21.36		1h	sample2	3	16.57	21.48
shPOP1#2	sample3	1	17.12	21.72	21.01	23.26	24.77	23.65																1h	sample3	1	17.16	23.37		1h	sample3	1	16.63	21.64		1h	sample3	1	16.99	21.21
shPOP1#2	sample3	2	17.17	21.92	21.38	23.09	24.36	24.03																1h	sample3	2	16.98	23.49		1h	sample3	2	17.45	21.49		1h	sample3	2	16.78	21.44
shPOP1#2	sample3	3	17.19	22.97	21.06	23.12	24.79	23.55																1h	sample3	3	16.79	23.46		1h	sample3	3	17.02	21.25		1h	sample3	3	16.75	21.03
																								2h	sample1	1	17.05	23.64		2h	sample1	1	16.97	21.98		2h	sample1	1	16.94	21.82
																								2h	sample1	2	16.72	24.26		2h	sample1	2	17.49	21.93		2h	sample1	2	17.12	21.61
																								2h	sample1	3	17.08	23.93		2h	sample1	3	16.75	21.65		2h	sample1	3	16.83	21.74
																								2h	sample2	1	17.12	24.02		2h	sample2	1	17.18	21.82		2h	sample2	1	16.41	21.48
																								2h	sample2	2	17.17	24.18		2h	sample2	2	16.72	21.68		2h	sample2	2	16.43	21.51
																								2h	sample2	3	17.13	23.84		2h	sample2	3	16.86	22.04		2h	sample2	3	16.69	21.17
																								2h	sample3	1	17.21	24.25		2h	sample3	1	17.47	22.02		2h	sample3	1	17.07	21.59
																								2h	sample3	2	16.94	23.92		2h	sample3	2	17.05	21.63		2h	sample3	2	17.02	21.64
																								2h	sample3	3	16.86	24.05		2h	sample3	3	16.51	21.58		2h	sample3	3	16.74	21.36
																								3h	sample1	1	17.11	24.58		3h	sample1	1	17.44	22.41		3h	sample1	1	17.08	22.27
																								3h	sample1	2	17.26	24.89		3h	sample1	2	16.99	22.17		3h	sample1	2	16.88	21.85
																								3h	sample1	3	17.23	24.75		3h	sample1	3	17.17	22.24		3h	sample1	3	16.98	21.98
																								3h	sample2	1	16.74	24.42		3h	sample2	1	17.15	22.32		3h	sample2	1	16.92	21.93
																								3h	sample2	2	16.84	25.07		3h	sample2	2	16.84	22.04		3h	sample2	2	17.18	22.19
																								3h	sample2	3	16.82	24.64		3h	sample2	3	16.62	22.39		3h	sample2	3	16.84	21.71
																								3h	sample3	1	17.19	25.06		3h	sample3	1	17.11	22.36		3h	sample3	1	17.19	22.29
																								3h	sample3	2	16.75	24.76		3h	sample3	2	17.19	22.17		3h	sample3	2	16.76	21.98
																								3h	sample3	3	16.93	24.87		3h	sample3	3	16.69	22.07		3h	sample3	3	16.91	22.06

## Sheet: Figure4
Figure4A						Figure4B						Figure4E					Figure4G						Figure4H						Figure4K								Figure4M
293T	CT value					MDA-MB-231	CT value					Luci					293T	CT value					MDA-MB-231	CT value					MDA-MB-231								Colony numbers	MDA-MB-231	SUM159PT
Group	Sample	Replicate	Input	CDKN1A		Group	Sample	Replicate	Input	CDKN1A		Group	5‘-UTR	CDS	3'-UTR		Group	Sample	Replicate	Input	CDKN1A		Group	Sample	Replicate	GAPDH	CDKN1A		Time (days)	0	1	2	3	4	5		Vector	117	94
IgG	sample1	1	21.48	34.42		IgG	sample1	1	20.12	34.23		Vector	1.761	1.601	1.245		IgG	sample1	1	20.33	34.58		Vector	sample1	1	17.84	20.52		Vector	0.211	0.298	0.438	0.585	0.651	0.766		Vector	81	91
IgG	sample1	2	21.04	34.47		IgG	sample1	2	20.39	34.36		Vector	1.512	1.376	1.468		IgG	sample1	2	19.79	35.39		Vector	sample1	2	17.51	20.76		Vector	0.193	0.312	0.417	0.576	0.691	0.784		Vector	106	109
IgG	sample1	3	21.41	33.79		IgG	sample1	3	20.41	35.08		Vector	1.174	1.286	1.107		IgG	sample1	3	19.91	34.47		Vector	sample1	3	17.19	20.68		Vector	0.206	0.305	0.426	0.568	0.721	0.812		POP1	188	199
IgG	sample2	1	21.32	33.52		IgG	sample2	1	19.67	34.13		POP1	1.168	0.607	1.496		IgG	sample2	1	20.08	35.68		Vector	sample2	1	17.39	20.94		POP1	0.224	0.382	0.540	0.762	0.869	1.013		POP1	206	242
IgG	sample2	2	21.13	33.69		IgG	sample2	2	19.73	35.22		POP1	1.286	0.385	1.374		IgG	sample2	2	19.59	35.73		Vector	sample2	2	17.61	20.44		POP1	0.203	0.369	0.589	0.714	0.955	0.963		POP1	161	179
IgG	sample2	3	21.31	33.94		IgG	sample2	3	19.96	34.66		POP1	1.582	0.538	1.289		IgG	sample2	3	19.81	35.18		Vector	sample2	3	17.64	20.35		POP1	0.193	0.363	0.521	0.758	0.889	1.055		POP1+CDKN1A	94	103
IgG	sample3	1	21.08	34.55		IgG	sample3	1	19.59	35.61		Scramble	1.455	1.252	1.377		IgG	sample3	1	20.47	34.18		Vector	sample3	1	17.38	20.13		POP1+CDKN1A	0.203	0.281	0.393	0.516	0.628	0.735		POP1+CDKN1A	113	84
IgG	sample3	2	21.38	34.33		IgG	sample3	2	19.68	35.78		Scramble	1.868	1.125	1.242		IgG	sample3	2	19.89	34.93		Vector	sample3	2	17.14	20.05		POP1+CDKN1A	0.214	0.277	0.401	0.493	0.652	0.708		POP1+CDKN1A	81	74
IgG	sample3	3	21.35	34.98		IgG	sample3	3	19.69	35.03		Scramble	1.406	1.521	1.212		IgG	sample3	3	20.32	35.88		Vector	sample3	3	17.98	20.54		POP1+CDKN1A	0.209	0.294	0.419	0.538	0.641	0.761
Flag-POP1	sample1	1	22.93	26.13		Anti-POP1	sample1	1	19.81	24.83		shPOP1#1	1.893	1.976	1.336		Anti-Flag-N	sample1	1	19.98	25.47		N-POP1	sample1	1	17.48	20.86
Flag-POP1	sample1	2	22.86	27.07		Anti-POP1	sample1	2	19.87	24.95		shPOP1#1	1.752	2.548	1.101		Anti-Flag-N	sample1	2	19.86	25.77		N-POP1	sample1	2	17.58	20.38		SUM159PT
Flag-POP1	sample1	3	22.74	26.78		Anti-POP1	sample1	3	19.63	24.85		shPOP1#1	1.376	2.261	1.141		Anti-Flag-N	sample1	3	20.07	26.17		N-POP1	sample1	3	17.75	20.31		Time (days)	0	1	2	3	4	5
Flag-POP1	sample2	1	22.49	26.85		Anti-POP1	sample2	1	20.04	25.07		shPOP1#2	1.465	2.193	1.328		Anti-Flag-N	sample2	1	19.62	25.74		N-POP1	sample2	1	17.28	20.46		Vector	0.196	0.272	0.419	0.571	0.692	0.723
Flag-POP1	sample2	2	23.08	27.18		Anti-POP1	sample2	2	20.06	25.13		shPOP1#2	1.907	2.634	1.183		Anti-Flag-N	sample2	2	19.94	26.38		N-POP1	sample2	2	17.59	20.36		Vector	0.181	0.301	0.443	0.604	0.622	0.797
Flag-POP1	sample2	3	23.02	26.61		Anti-POP1	sample2	3	20.44	24.76		shPOP1#2	1.094	2.845	1.235		Anti-Flag-N	sample2	3	19.86	26.03		N-POP1	sample2	3	17.34	20.47		Vector	0.187	0.295	0.404	0.568	0.639	0.719
Flag-POP1	sample3	1	22.77	26.91		Anti-POP1	sample3	1	19.97	24.77							Anti-Flag-N	sample3	1	19.95	26.01		N-POP1	sample3	1	17.96	20.32		POP1	0.209	0.296	0.557	0.611	0.793	0.981
Flag-POP1	sample3	2	22.99	26.86		Anti-POP1	sample3	2	20.22	24.57							Anti-Flag-N	sample3	2	19.86	25.85		N-POP1	sample3	2	17.43	20.04		POP1	0.199	0.349	0.489	0.694	0.865	0.936
Flag-POP1	sample3	3	22.75	27.41		Anti-POP1	sample3	3	20.38	24.44							Anti-Flag-N	sample3	3	20.28	25.69		N-POP1	sample3	3	17.52	20.06		POP1	0.184	0.317	0.519	0.655	0.847	1.035
																	Anti-Flag-C	sample1	1	19.88	26.21		C-POP1	sample1	1	17.44	20.18		POP1+CDKN1A	0.201	0.261	0.327	0.503	0.598	0.712
						SUM159PT	CT value										Anti-Flag-C	sample1	2	19.61	26.43		C-POP1	sample1	2	17.21	20.37		POP1+CDKN1A	0.193	0.278	0.409	0.479	0.578	0.636
						Group	Sample	Replicate	Input	CDKN1A							Anti-Flag-C	sample1	3	20.31	26.26		C-POP1	sample1	3	17.74	20.23		POP1+CDKN1A	0.183	0.264	0.381	0.527	0.628	0.741
						IgG	sample1	1	22.24	35.31							Anti-Flag-C	sample2	1	19.85	26.16		C-POP1	sample2	1	17.76	20.28
						IgG	sample1	2	22.36	35.46							Anti-Flag-C	sample2	2	20.34	25.78		C-POP1	sample2	2	17.09	20.12
						IgG	sample1	3	22.54	35.84							Anti-Flag-C	sample2	3	20.08	25.59		C-POP1	sample2	3	17.25	20.75
						IgG	sample2	1	22.51	34.31							Anti-Flag-C	sample3	1	20.09	26.03		C-POP1	sample3	1	17.37	20.48
						IgG	sample2	2	21.74	34.83							Anti-Flag-C	sample3	2	20.12	26.78		C-POP1	sample3	2	17.88	20.09
						IgG	sample2	3	22.38	34.91							Anti-Flag-C	sample3	3	20.01	26.07		C-POP1	sample3	3	17.77	21.24
						IgG	sample3	1	21.97	35.22
						IgG	sample3	2	22.35	35.15													SUM159PT	CT value
						IgG	sample3	3	21.88	34.84													Group	Sample	Replicate	GAPDH	CDKN1A
						Anti-POP1	sample1	1	21.87	26.36													Vector	sample1	1	17.99	22.01
						Anti-POP1	sample1	2	21.71	26.23													Vector	sample1	2	18.34	21.94
						Anti-POP1	sample1	3	22.02	25.98													Vector	sample1	3	18.13	22.03
						Anti-POP1	sample2	1	22.11	26.69													Vector	sample2	1	18.22	21.61
						Anti-POP1	sample2	2	22.03	26.16													Vector	sample2	2	18.21	21.55
						Anti-POP1	sample2	3	21.91	26.58													Vector	sample2	3	18.49	22.21
						Anti-POP1	sample3	1	21.78	26.79													Vector	sample3	1	17.68	21.16
						Anti-POP1	sample3	2	21.92	26.85													Vector	sample3	2	17.51	22.15
						Anti-POP1	sample3	3	22.19	26.81													Vector	sample3	3	17.77	21.67
																							N-POP1	sample1	1	17.62	21.73
																							N-POP1	sample1	2	18.43	22.27
																							N-POP1	sample1	3	17.66	21.89
																							N-POP1	sample2	1	17.92	22.34
																							N-POP1	sample2	2	17.59	21.64
																							N-POP1	sample2	3	18.12	21.86
																							N-POP1	sample3	1	18.04	21.82
																							N-POP1	sample3	2	17.91	21.97
																							N-POP1	sample3	3	17.97	22.08
																							C-POP1	sample1	1	18.07	21.65
																							C-POP1	sample1	2	17.72	22.29
																							C-POP1	sample1	3	18.32	21.66
																							C-POP1	sample2	1	17.86	21.58
																							C-POP1	sample2	2	18.29	21.91
																							C-POP1	sample2	3	18.14	21.52
																							C-POP1	sample3	1	18.42	22.35
																							C-POP1	sample3	2	17.63	22.09
																							C-POP1	sample3	3	18.26	21.24

## Sheet: Figure5
Figure5A							Figure5C						Figure5D																		Figure5F
MDA-MB-231	CT value						MDA-MB-231	CT value					MDA-MB-231	si-NC	CT value				MDA-MB-231	si-METTL3	CT value				MDA-MB-231	STM2457	CT value				MDA-MB-231
Group	Sample	Replicate	GAPDH	METTL3	CDKN1A		Group	Sample	Replicate	Input	CDKN1A		Group	Sample	Replicate	GAPDH	CDKN1A		Group	Sample	Replicate	GAPDH	CDKN1A		Group	Sample	Replicate	GAPDH	CDKN1A		Group	Sample	Replicate	Input	Site1	Site2
si-NC	sample1	1	17.29	22.24	20.05		IgG	sample1	1	20.93	34.71		0h	sample1	1	16.64	20.04		0h	sample1	1	16.75	18.75		0h	sample1	1	16.35	18.37		IgG si-NC	sample1	1	20.47	35.63	35.26
si-NC	sample1	2	17.62	22.76	20.04		IgG	sample1	2	20.47	34.02		0h	sample1	2	16.72	20.51		0h	sample1	2	16.79	18.55		0h	sample1	2	16.42	18.66		IgG si-NC	sample1	2	20.57	36.03	36.17
si-NC	sample1	3	17.61	22.52	19.88		IgG	sample1	3	20.61	34.06		0h	sample1	3	16.58	20.18		0h	sample1	3	17.15	18.45		0h	sample1	3	16.51	18.16		IgG si-NC	sample1	3	20.61	36.87	35.11
si-NC	sample2	1	17.49	22.69	20.68		IgG	sample2	1	19.97	35.69		0h	sample2	1	16.97	20.29		0h	sample2	1	16.88	18.66		0h	sample2	1	16.52	18.52		IgG si-NC	sample2	1	20.39	34.16	34.36
si-NC	sample2	2	17.07	22.33	20.69		IgG	sample2	2	20.08	34.21		0h	sample2	2	17.01	20.35		0h	sample2	2	17.25	18.39		0h	sample2	2	16.86	18.24		IgG si-NC	sample2	2	20.17	36.77	35.27
si-NC	sample2	3	16.84	22.74	20.18		IgG	sample2	3	19.86	35.04		0h	sample2	3	16.89	20.86		0h	sample2	3	16.98	18.38		0h	sample2	3	16.36	18.41		IgG si-NC	sample2	3	20.38	35.96	36.33
si-NC	sample3	1	17.14	22.03	20.74		IgG	sample3	1	20.36	34.56		0h	sample3	1	17.27	20.16		0h	sample3	1	17.25	18.88		0h	sample3	1	16.28	18.04		IgG si-NC	sample3	1	20.78	36.02	34.37
si-NC	sample3	2	17.08	22.17	20.17		IgG	sample3	2	20.73	35.16		0h	sample3	2	16.98	20.42		0h	sample3	2	16.61	18.61		0h	sample3	2	16.89	18.18		IgG si-NC	sample3	2	20.77	34.43	36.74
si-NC	sample3	3	17.77	22.36	20.33		IgG	sample3	3	20.42	35.25		0h	sample3	3	17.37	19.98		0h	sample3	3	16.86	18.52		0h	sample3	3	16.72	18.03		IgG si-NC	sample3	3	20.54	34.95	35.14
si-METTL3	sample1	1	16.92	24.26	18.88		si-NC	sample1	1	20.01	24.63		1h	sample1	1	16.86	20.71		1h	sample1	1	17.03	18.92		1h	sample1	1	16.66	18.74		IgG si-METTL3	sample1	1	18.65	35.28	34.65
si-METTL3	sample1	2	17.39	24.57	18.95		si-NC	sample1	2	19.95	23.99		1h	sample1	2	16.56	20.91		1h	sample1	2	16.87	18.88		1h	sample1	2	16.84	18.62		IgG si-METTL3	sample1	2	18.69	36.23	34.24
si-METTL3	sample1	3	16.98	24.43	18.76		si-NC	sample1	3	20.07	24.27		1h	sample1	3	17.04	21.02		1h	sample1	3	16.66	19.23		1h	sample1	3	16.97	18.59		IgG si-METTL3	sample1	3	18.87	36.15	35.99
si-METTL3	sample2	1	17.16	24.29	19.11		si-NC	sample2	1	20.45	24.43		1h	sample2	1	16.94	20.86		1h	sample2	1	17.49	19.37		1h	sample2	1	16.57	18.55		IgG si-METTL3	sample2	1	19.27	34.69	36.88
si-METTL3	sample2	2	17.18	24.48	19.25		si-NC	sample2	2	20.25	24.08		1h	sample2	2	17.08	21.39		1h	sample2	2	16.94	18.85		1h	sample2	2	16.42	18.28		IgG si-METTL3	sample2	2	18.75	34.74	36.41
si-METTL3	sample2	3	16.99	24.69	19.31		si-NC	sample2	3	20.26	23.85		1h	sample2	3	17.31	21.18		1h	sample2	3	17.04	18.79		1h	sample2	3	16.27	18.33		IgG si-METTL3	sample2	3	18.82	34.64	36.55
si-METTL3	sample3	1	17.19	24.18	18.85		si-NC	sample3	1	20.68	25.02		1h	sample3	1	16.87	21.45		1h	sample3	1	17.17	18.74		1h	sample3	1	16.56	18.41		IgG si-METTL3	sample3	1	18.96	34.76	34.82
si-METTL3	sample3	2	17.13	24.45	19.02		si-NC	sample3	2	20.79	24.62		1h	sample3	2	17.32	20.97		1h	sample3	2	17.13	19.09		1h	sample3	2	16.73	18.73		IgG si-METTL3	sample3	2	19.23	34.75	36.06
si-METTL3	sample3	3	17.45	24.19	18.81		si-NC	sample3	3	20.39	24.47		1h	sample3	3	17.11	21.23		1h	sample3	3	17.37	19.28		1h	sample3	3	16.25	18.36		IgG si-METTL3	sample3	3	18.79	36.36	35.79
STM2457	sample1	1	17.72	22.88	18.71		si-METTL3	sample1	1	19.11	24.22		2h	sample1	1	16.84	21.79		2h	sample1	1	17.03	19.15		2h	sample1	1	16.76	19.18		IgG STM2457	sample1	1	19.54	35.22	36.24
STM2457	sample1	2	17.01	22.84	18.75		si-METTL3	sample1	2	18.88	24.12		2h	sample1	2	17.06	21.64		2h	sample1	2	17.08	19.51		2h	sample1	2	16.26	18.86		IgG STM2457	sample1	2	19.52	34.96	36.86
STM2457	sample1	3	17.67	22.81	18.67		si-METTL3	sample1	3	19.28	24.24		2h	sample1	3	16.89	21.92		2h	sample1	3	17.39	19.35		2h	sample1	3	16.61	18.73		IgG STM2457	sample1	3	19.06	35.05	36.48
STM2457	sample2	1	16.97	22.55	18.96		si-METTL3	sample2	1	18.64	24.24		2h	sample2	1	17.35	22.22		2h	sample2	1	17.34	19.67		2h	sample2	1	16.23	18.71		IgG STM2457	sample2	1	19.21	34.42	35.36
STM2457	sample2	2	17.68	22.78	19.23		si-METTL3	sample2	2	18.89	23.92		2h	sample2	2	17.25	21.93		2h	sample2	2	16.95	19.46		2h	sample2	2	16.47	19.17		IgG STM2457	sample2	2	19.12	34.79	35.26
STM2457	sample2	3	17.74	22.38	19.16		si-METTL3	sample2	3	18.86	23.91		2h	sample2	3	17.34	22.26		2h	sample2	3	17.24	19.79		2h	sample2	3	16.34	18.69		IgG STM2457	sample2	3	19.14	35.43	35.77
STM2457	sample3	1	17.43	22.33	19.12		si-METTL3	sample3	1	18.92	24.79		2h	sample3	1	16.53	21.89		2h	sample3	1	16.83	18.87		2h	sample3	1	16.56	18.53		IgG STM2457	sample3	1	18.76	35.93	36.15
STM2457	sample3	2	17.28	22.39	19.15		si-METTL3	sample3	2	18.74	24.43		2h	sample3	2	16.61	22.09		2h	sample3	2	17.42	18.95		2h	sample3	2	16.95	18.99		IgG STM2457	sample3	2	19.43	34.66	35.21
STM2457	sample3	3	17.21	22.23	19.42		si-METTL3	sample3	3	19.38	24.58		2h	sample3	3	16.55	21.72		2h	sample3	3	16.85	19.21		2h	sample3	3	16.48	18.89		IgG STM2457	sample3	3	19.52	35.61	35.44
							STM2457	sample1	1	18.96	24.83		3h	sample1	1	16.76	22.53		3h	sample1	1	16.94	19.72		3h	sample1	1	16.46	19.06		si-NC	sample1	1	20.63	23.92	33.22
SUM159PT	CT value						STM2457	sample1	2	18.86	25.05		3h	sample1	2	17.01	22.59		3h	sample1	2	17.09	19.76		3h	sample1	2	16.75	19.49		si-NC	sample1	2	20.35	23.99	33.54
Group	Sample	Replicate	GAPDH	METTL3	CDKN1A		STM2457	sample1	3	19.23	24.91		3h	sample1	3	16.93	22.69		3h	sample1	3	16.64	19.59		3h	sample1	3	16.65	19.43		si-NC	sample1	3	20.58	24.05	33.67
si-NC	sample1	1	17.16	24.23	22.02		STM2457	sample2	1	19.12	24.54		3h	sample2	1	16.79	23.01		3h	sample2	1	16.96	19.32		3h	sample2	1	16.53	19.55		si-NC	sample2	1	20.04	24.12	33.31
si-NC	sample1	2	17.35	24.39	21.93		STM2457	sample2	2	18.84	24.42		3h	sample2	2	16.69	23.15		3h	sample2	2	17.46	19.26		3h	sample2	2	16.65	19.36		si-NC	sample2	2	20.12	23.85	33.23
si-NC	sample1	3	17.49	24.51	21.78		STM2457	sample2	3	18.97	24.26		3h	sample2	3	16.55	22.98		3h	sample2	3	16.75	19.19		3h	sample2	3	16.23	19.49		si-NC	sample2	3	20.41	24.19	33.99
si-NC	sample2	1	17.84	24.22	22.07		STM2457	sample3	1	19.44	24.37		3h	sample3	1	17.17	22.72		3h	sample3	1	16.98	19.77		3h	sample3	1	16.38	19.28		si-NC	sample3	1	20.94	23.89	33.01
si-NC	sample2	2	18.02	24.43	21.77		STM2457	sample3	2	19.32	24.64		3h	sample3	2	17.22	22.95		3h	sample3	2	17.09	19.84		3h	sample3	2	16.41	19.25		si-NC	sample3	2	20.78	24.27	34.87
si-NC	sample2	3	17.97	24.59	22.32		STM2457	sample3	3	19.18	24.57		3h	sample3	3	17.05	22.89		3h	sample3	3	17.27	20.04		3h	sample3	3	16.33	19.46		si-NC	sample3	3	20.69	23.98	34.75
si-NC	sample3	1	17.34	24.63	21.71																										si-METTL3	sample1	1	18.77	24.35	32.46
si-NC	sample3	2	17.69	24.56	21.85		SUM159PT	CT value					SUM159PT	si-NC	CT value				SUM159PT	si-METTL3	CT value				SUM159PT	STM2457	CT value				si-METTL3	sample1	2	19.23	24.49	31.29
si-NC	sample3	3	17.23	24.32	22.34		Group	Sample	Replicate	Input	CDKN1A		Group	Sample	Replicate	GAPDH	CDKN1A		Group	Sample	Replicate	GAPDH	CDKN1A		Group	Sample	Replicate	GAPDH	CDKN1A		si-METTL3	sample1	3	19.08	24.92	32.19
si-METTL3	sample1	1	17.79	26.64	20.31		IgG	sample1	1	22.23	34.79		0h	sample1	1	16.57	22.47		0h	sample1	1	16.92	20.69		0h	sample1	1	16.78	21.41		si-METTL3	sample2	1	18.97	24.59	31.96
si-METTL3	sample1	2	17.77	26.81	20.25		IgG	sample1	2	22.59	34.88		0h	sample1	2	16.48	22.59		0h	sample1	2	16.58	20.93		0h	sample1	2	16.62	21.61		si-METTL3	sample2	2	19.35	24.62	32.12
si-METTL3	sample1	3	17.51	26.71	20.51		IgG	sample1	3	22.28	34.38		0h	sample1	3	16.43	22.89		0h	sample1	3	17.05	20.95		0h	sample1	3	17.06	21.34		si-METTL3	sample2	3	19.06	24.31	32.63
si-METTL3	sample2	1	17.62	26.21	20.61		IgG	sample2	1	21.73	35.81		0h	sample2	1	16.95	22.67		0h	sample2	1	16.68	21.01		0h	sample2	1	16.86	21.65		si-METTL3	sample3	1	18.73	24.79	31.56
si-METTL3	sample2	2	17.72	26.18	20.94		IgG	sample2	2	22.32	34.86		0h	sample2	2	16.91	23.01		0h	sample2	2	17.07	21.05		0h	sample2	2	16.61	21.19		si-METTL3	sample3	2	19.02	24.71	32.55
si-METTL3	sample2	3	17.82	25.92	20.65		IgG	sample2	3	21.71	35.37		0h	sample2	3	16.67	23.03		0h	sample2	3	17.06	21.08		0h	sample2	3	17.27	21.21		si-METTL3	sample3	3	18.62	24.57	31.75
si-METTL3	sample3	1	17.78	26.56	20.68		IgG	sample3	1	22.08	34.54		0h	sample3	1	17.02	22.55		0h	sample3	1	16.53	20.94		0h	sample3	1	16.84	21.26		STM2457	sample1	1	19.01	24.32	32.05
si-METTL3	sample3	2	17.94	26.33	20.44		IgG	sample3	2	21.77	35.63		0h	sample3	2	16.88	22.69		0h	sample3	2	16.69	20.76		0h	sample3	2	16.73	21.68		STM2457	sample1	2	19.04	24.61	32.68
si-METTL3	sample3	3	17.65	26.44	20.34		IgG	sample3	3	22.04	34.05		0h	sample3	3	17.12	22.35		0h	sample3	3	17.18	20.65		0h	sample3	3	16.77	21.13		STM2457	sample1	3	19.16	24.44	31.09
STM2457	sample1	1	17.44	24.45	20.01		si-NC	sample1	1	22.14	25.66		1h	sample1	1	16.69	23.04		1h	sample1	1	17.02	21.21		1h	sample1	1	17.04	21.72		STM2457	sample2	1	18.96	24.88	31.04
STM2457	sample1	2	17.05	24.49	20.26		si-NC	sample1	2	22.27	25.58		1h	sample1	2	16.76	22.93		1h	sample1	2	17.05	21.13		1h	sample1	2	17.36	21.87		STM2457	sample2	2	18.79	24.56	32.49
STM2457	sample1	3	17.26	24.38	20.38		si-NC	sample1	3	22.45	25.78		1h	sample1	3	16.97	23.59		1h	sample1	3	17.26	21.48		1h	sample1	3	17.03	21.94		STM2457	sample2	3	19.18	24.65	32.91
STM2457	sample2	1	17.17	24.57	20.43		si-NC	sample2	1	21.95	25.68		1h	sample2	1	16.38	23.85		1h	sample2	1	16.78	21.27		1h	sample2	1	17.13	22.21		STM2457	sample3	1	18.77	24.72	32.17
STM2457	sample2	2	17.37	24.46	20.45		si-NC	sample2	2	22.21	25.52		1h	sample2	2	17.03	22.96		1h	sample2	2	16.76	21.44		1h	sample2	2	17.38	21.94		STM2457	sample3	2	19.36	24.83	32.17
STM2457	sample2	3	17.06	24.27	20.46		si-NC	sample2	3	22.05	25.73		1h	sample2	3	16.73	23.62		1h	sample2	3	17.22	21.45		1h	sample2	3	17.18	21.76		STM2457	sample3	3	19.53	25.06	32.24
STM2457	sample3	1	17.11	24.36	20.32		si-NC	sample3	1	22.33	25.87		1h	sample3	1	17.13	23.27		1h	sample3	1	16.75	21.49		1h	sample3	1	16.66	22.12
STM2457	sample3	2	17.74	24.15	19.98		si-NC	sample3	2	22.68	26.21		1h	sample3	2	17.14	23.47		1h	sample3	2	16.96	21.28		1h	sample3	2	16.88	21.76		SUM159PT
STM2457	sample3	3	17.15	24.03	20.12		si-NC	sample3	3	22.05	26.07		1h	sample3	3	16.71	23.55		1h	sample3	3	16.94	21.34		1h	sample3	3	17.39	21.85		Group	Sample	Replicate	Input	Site1	Site2
							si-METTL3	sample1	1	21.09	26.71		2h	sample1	1	16.92	24.03		2h	sample1	1	16.42	21.32		2h	sample1	1	17.14	22.24		IgG si-NC	sample1	1	22.54	35.79	36.35
							si-METTL3	sample1	2	21.06	26.45		2h	sample1	2	16.39	24.09		2h	sample1	2	16.52	21.24		2h	sample1	2	16.76	22.43		IgG si-NC	sample1	2	22.33	35.59	35.29
							si-METTL3	sample1	3	21.49	26.66		2h	sample1	3	16.89	24.01		2h	sample1	3	16.67	21.15		2h	sample1	3	17.17	22.37		IgG si-NC	sample1	3	22.43	34.87	34.55
							si-METTL3	sample2	1	20.98	27.19		2h	sample2	1	16.52	24.25		2h	sample2	1	16.91	21.65		2h	sample2	1	17.21	22.11		IgG si-NC	sample2	1	22.49	34.01	34.89
							si-METTL3	sample2	2	21.32	27.09		2h	sample2	2	16.35	23.98		2h	sample2	2	16.77	21.84		2h	sample2	2	17.26	22.53		IgG si-NC	sample2	2	22.42	36.01	34.03
							si-METTL3	sample2	3	21.05	26.84		2h	sample2	3	17.04	23.77		2h	sample2	3	16.41	21.89		2h	sample2	3	16.86	22.27		IgG si-NC	sample2	3	22.34	35.43	34.31
							si-METTL3	sample3	1	21.78	26.72		2h	sample3	1	16.86	23.94		2h	sample3	1	16.55	21.92		2h	sample3	1	17.02	22.07		IgG si-NC	sample3	1	21.95	35.75	34.97
							si-METTL3	sample3	2	21.33	26.68		2h	sample3	2	16.61	24.16		2h	sample3	2	17.03	21.83		2h	sample3	2	17.32	22.36		IgG si-NC	sample3	2	22.56	35.99	36.89
							si-METTL3	sample3	3	21.54	26.93		2h	sample3	3	17.06	23.81		2h	sample3	3	17.01	21.78		2h	sample3	3	16.64	21.99		IgG si-NC	sample3	3	22.66	34.34	34.18
							STM2457	sample1	1	20.86	26.48		3h	sample1	1	16.31	25.02		3h	sample1	1	16.89	22.38		3h	sample1	1	16.81	22.52		IgG si-METTL3	sample1	1	20.73	35.16	35.35
							STM2457	sample1	2	21.35	26.12		3h	sample1	2	16.62	25.17		3h	sample1	2	17.09	22.32		3h	sample1	2	17.31	22.88		IgG si-METTL3	sample1	2	21.09	35.58	35.18
							STM2457	sample1	3	20.94	26.52		3h	sample1	3	16.51	24.72		3h	sample1	3	16.74	22.06		3h	sample1	3	16.69	22.85		IgG si-METTL3	sample1	3	21.21	36.15	34.57
							STM2457	sample2	1	21.23	26.32		3h	sample2	1	16.86	24.73		3h	sample2	1	17.02	22.28		3h	sample2	1	16.82	22.78		IgG si-METTL3	sample2	1	20.72	34.04	34.83
							STM2457	sample2	2	21.21	26.66		3h	sample2	2	16.65	25.05		3h	sample2	2	16.63	22.04		3h	sample2	2	17.03	22.83		IgG si-METTL3	sample2	2	21.17	36.37	35.22
							STM2457	sample2	3	21.33	26.54		3h	sample2	3	16.58	25.18		3h	sample2	3	17.25	21.82		3h	sample2	3	17.29	22.51		IgG si-METTL3	sample2	3	21.24	35.33	35.11
							STM2457	sample3	1	21.08	26.34		3h	sample3	1	16.49	25.13		3h	sample3	1	16.54	21.91		3h	sample3	1	16.99	22.56		IgG si-METTL3	sample3	1	20.57	35.72	34.02
							STM2457	sample3	2	21.56	26.49		3h	sample3	2	17.01	25.01		3h	sample3	2	16.99	22.22		3h	sample3	2	16.65	22.96		IgG si-METTL3	sample3	2	21.18	35.15	35.65
							STM2457	sample3	3	21.41	26.25		3h	sample3	3	16.46	25.24		3h	sample3	3	16.83	21.87		3h	sample3	3	16.68	22.72		IgG si-METTL3	sample3	3	21.34	35.47	35.48
																															IgG STM2457	sample1	1	20.85	34.59	36.65
																															IgG STM2457	sample1	2	21.16	36.61	36.63
																															IgG STM2457	sample1	3	20.63	34.49	35.24
																															IgG STM2457	sample2	1	20.59	34.66	35.11
																															IgG STM2457	sample2	2	21.12	36.53	34.91
																															IgG STM2457	sample2	3	20.67	35.13	35.25
																															IgG STM2457	sample3	1	20.66	34.73	34.69
																															IgG STM2457	sample3	2	21.09	35.27	34.96
																															IgG STM2457	sample3	3	21.07	35.77	34.15
																															si-NC	sample1	1	22.46	26.26	33.63
																															si-NC	sample1	2	22.65	25.87	33.13
																															si-NC	sample1	3	22.59	26.44	32.53
																															si-NC	sample2	1	22.15	25.66	33.51
																															si-NC	sample2	2	22.06	26.03	34.06
																															si-NC	sample2	3	22.36	26.55	33.98
																															si-NC	sample3	1	22.47	25.73	33.16
																															si-NC	sample3	2	21.94	26.18	33.39
																															si-NC	sample3	3	22.13	26.21	32.98
																															si-METTL3	sample1	1	21.22	26.18	32.78
																															si-METTL3	sample1	2	20.99	26.31	33.35
																															si-METTL3	sample1	3	21.05	26.63	33.44
																															si-METTL3	sample2	1	21.14	26.41	33.97
																															si-METTL3	sample2	2	20.98	26.24	32.71
																															si-METTL3	sample2	3	20.61	26.54	32.87
																															si-METTL3	sample3	1	20.96	26.55	33.02
																															si-METTL3	sample3	2	21.11	26.29	33.21
																															si-METTL3	sample3	3	21.36	26.62	32.95
																															STM2457	sample1	1	20.86	26.82	33.26
																															STM2457	sample1	2	21.48	26.55	33.77
																															STM2457	sample1	3	21.45	26.48	33.27
																															STM2457	sample2	1	20.54	26.49	32.85
																															STM2457	sample2	2	21.08	26.28	33.44
																															STM2457	sample2	3	20.58	26.56	32.64
																															STM2457	sample3	1	21.23	26.41	33.92
																															STM2457	sample3	2	20.71	26.36	33.87
																															STM2457	sample3	3	20.69	26.13	32.55

## Sheet: Figure6
Figure6E								Figure6G						Figure6J
MDA-MB-231	CT value							MDA-MB-231	CT value					MDA-MB-231	si-NC	CT value				MDA-MB-231	si-YTHDF2	CT value				MDA-MB-231	si-RIDA	CT value
Group	Sample	Replicate	GAPDH	YTHDF2	RIDA	CDKN1A		Group	Sample	Replicate	Input	CDKN1A		Group	Sample	Replicate	GAPDH	CDKN1A		Group	Sample	Replicate	GAPDH	CDKN1A		Group	Sample	Replicate	GAPDH	CDKN1A
si-NC	sample1	1	17.28	22.28	23.34	21.18		IgG	sample1	1	20.23	34.87		0h	sample1	1	17.01	20.34		0h	sample1	1	16.89	18.69		0h	sample1	1	17.36	18.66
si-NC	sample1	2	16.79	22.34	23.73	20.81		IgG	sample1	2	20.35	35.11		0h	sample1	2	17.33	20.52		0h	sample1	2	17.31	18.74		0h	sample1	2	17.05	19.07
si-NC	sample1	3	17.02	22.68	23.25	21.34		IgG	sample1	3	20.34	35.14		0h	sample1	3	17.15	20.21		0h	sample1	3	17.34	18.65		0h	sample1	3	16.92	18.82
si-NC	sample2	1	17.21	22.48	23.96	20.89		IgG	sample2	1	20.45	35.09		0h	sample2	1	16.74	20.55		0h	sample2	1	17.37	18.81		0h	sample2	1	17.08	19.17
si-NC	sample2	2	16.75	22.44	23.86	21.11		IgG	sample2	2	20.43	35.35		0h	sample2	2	17.39	20.59		0h	sample2	2	16.94	18.68		0h	sample2	2	16.91	18.58
si-NC	sample2	3	16.73	22.62	23.82	20.77		IgG	sample2	3	19.91	35.99		0h	sample2	3	16.99	20.28		0h	sample2	3	17.23	18.62		0h	sample2	3	17.41	18.98
si-NC	sample3	1	16.99	22.65	23.24	20.93		IgG	sample3	1	20.22	35.59		0h	sample3	1	16.79	20.53		0h	sample3	1	17.38	18.81		0h	sample3	1	17.07	18.74
si-NC	sample3	2	17.22	21.86	23.89	20.96		IgG	sample3	2	20.01	36.39		0h	sample3	2	16.86	20.46		0h	sample3	2	17.35	19.21		0h	sample3	2	17.03	19.01
si-NC	sample3	3	16.95	22.17	23.75	20.72		IgG	sample3	3	19.93	35.36		0h	sample3	3	17.12	20.15		0h	sample3	3	17.43	18.94		0h	sample3	3	17.21	18.75
si-YTHDF2	sample1	1	17.27	22.35	23.57	19.36		si-NC	sample1	1	20.21	25.38		1h	sample1	1	17.02	21.52		1h	sample1	1	17.08	18.95		1h	sample1	1	17.02	19.17
si-YTHDF2	sample1	2	17.06	24.04	23.66	19.35		si-NC	sample1	2	20.04	25.15		1h	sample1	2	16.92	21.26		1h	sample1	2	17.39	18.93		1h	sample1	2	17.32	19.14
si-YTHDF2	sample1	3	16.91	24.21	23.42	19.51		si-NC	sample1	3	19.97	25.02		1h	sample1	3	17.06	21.31		1h	sample1	3	17.44	18.92		1h	sample1	3	16.83	19.07
si-YTHDF2	sample2	1	16.82	23.85	23.64	19.91		si-NC	sample2	1	20.39	25.32		1h	sample2	1	17.02	21.27		1h	sample2	1	16.86	19.24		1h	sample2	1	17.22	19.32
si-YTHDF2	sample2	2	16.71	23.36	23.95	20.17		si-NC	sample2	2	20.11	24.71		1h	sample2	2	16.79	21.35		1h	sample2	2	17.05	19.34		1h	sample2	2	17.04	19.54
si-YTHDF2	sample2	3	17.18	24.14	23.54	20.14		si-NC	sample2	3	19.92	25.08		1h	sample2	3	17.26	21.44		1h	sample2	3	17.19	19.13		1h	sample2	3	16.89	19.63
si-YTHDF2	sample3	1	17.01	23.83	23.77	19.63		si-NC	sample3	1	20.08	24.68		1h	sample3	1	17.26	20.96		1h	sample3	1	17.14	19.39		1h	sample3	1	16.94	19.28
si-YTHDF2	sample3	2	16.69	23.91	23.88	19.85		si-NC	sample3	2	20.49	24.94		1h	sample3	2	17.25	20.98		1h	sample3	2	17.47	19.47		1h	sample3	2	17.32	19.45
si-YTHDF2	sample3	3	17.03	23.96	23.33	19.75		si-NC	sample3	3	19.98	24.73		1h	sample3	3	16.95	20.89		1h	sample3	3	17.02	18.98		1h	sample3	3	17.45	19.16
si-RIDA	sample1	1	16.61	21.88	25.15	20.04		si-YTHDF2	sample1	1	18.95	25.01		2h	sample1	1	16.77	21.95		2h	sample1	1	16.88	19.62		2h	sample1	1	17.13	19.79
si-RIDA	sample1	2	17.29	22.39	24.55	19.94		si-YTHDF2	sample1	2	18.66	25.44		2h	sample1	2	16.98	22.08		2h	sample1	2	17.48	19.83		2h	sample1	2	17.02	20.03
si-RIDA	sample1	3	17.05	22.04	25.03	20.05		si-YTHDF2	sample1	3	18.58	24.97		2h	sample1	3	16.99	22.28		2h	sample1	3	17.49	19.84		2h	sample1	3	16.83	19.68
si-RIDA	sample2	1	16.81	21.96	24.52	19.56		si-YTHDF2	sample2	1	18.65	24.91		2h	sample2	1	16.82	22.45		2h	sample2	1	16.92	19.33		2h	sample2	1	17.22	20.02
si-RIDA	sample2	2	16.89	21.93	25.26	19.71		si-YTHDF2	sample2	2	19.02	25.21		2h	sample2	2	16.79	21.79		2h	sample2	2	17.26	19.77		2h	sample2	2	16.99	19.83
si-RIDA	sample2	3	16.92	22.31	24.72	19.57		si-YTHDF2	sample2	3	19.01	24.85		2h	sample2	3	17.06	22.04		2h	sample2	3	17.02	19.72		2h	sample2	3	17.25	19.53
si-RIDA	sample3	1	16.87	22.53	24.93	19.35		si-YTHDF2	sample3	1	18.53	25.25		2h	sample3	1	16.73	21.92		2h	sample3	1	16.91	19.04		2h	sample3	1	17.02	19.81
si-RIDA	sample3	2	16.54	22.29	24.74	19.53		si-YTHDF2	sample3	2	18.88	25.43		2h	sample3	2	16.99	21.96		2h	sample3	2	17.19	19.21		2h	sample3	2	17.14	19.74
si-RIDA	sample3	3	16.74	21.94	24.79	19.28		si-YTHDF2	sample3	3	18.84	25.24		2h	sample3	3	17.26	21.89		2h	sample3	3	16.89	19.47		2h	sample3	3	17.07	19.64
								si-RIDA	sample1	1	18.89	25.47		3h	sample1	1	16.87	23.16		3h	sample1	1	17.23	19.77		3h	sample1	1	17.46	20.45
SUM159PT	CT value							si-RIDA	sample1	2	19.25	25.27		3h	sample1	2	16.81	23.18		3h	sample1	2	16.97	19.86		3h	sample1	2	16.86	19.88
Group	Sample	Replicate	GAPDH	YTHDF2	RIDA	CDKN1A		si-RIDA	sample1	3	19.21	25.54		3h	sample1	3	16.89	23.24		3h	sample1	3	16.82	20.06		3h	sample1	3	17.16	19.98
si-NC	sample1	1	16.81	23.39	23.98	21.97		si-RIDA	sample2	1	18.75	25.29		3h	sample2	1	16.95	22.61		3h	sample2	1	17.17	20.16		3h	sample2	1	17.32	20.59
si-NC	sample1	2	16.79	23.19	23.69	22.18		si-RIDA	sample2	2	18.71	25.49		3h	sample2	2	16.93	22.95		3h	sample2	2	17.42	20.03		3h	sample2	2	17.34	20.54
si-NC	sample1	3	17.39	22.83	24.02	21.63		si-RIDA	sample2	3	19.04	25.72		3h	sample2	3	16.93	22.76		3h	sample2	3	16.92	20.02		3h	sample2	3	17.04	19.84
si-NC	sample2	1	16.75	22.82	23.47	21.53		si-RIDA	sample3	1	18.93	25.58		3h	sample3	1	17.08	22.75		3h	sample3	1	17.33	20.23		3h	sample3	1	17.15	20.41
si-NC	sample2	2	17.37	23.33	23.76	21.52		si-RIDA	sample3	2	19.11	25.87		3h	sample3	2	17.33	22.96		3h	sample3	2	17.18	19.89		3h	sample3	2	17.22	20.16
si-NC	sample2	3	17.18	22.95	23.56	22.13		si-RIDA	sample3	3	19.01	25.76		3h	sample3	3	17.33	22.81		3h	sample3	3	17.19	19.88		3h	sample3	3	17.05	20.33
si-NC	sample3	1	17.09	23.42	24.08	21.87
si-NC	sample3	2	17.25	23.41	23.75	22.26		SUM159PT	CT value					SUM159PT	si-NC	CT value				SUM159PT	si-YTHDF2	CT value				SUM159PT	si-RIDA	CT value
si-NC	sample3	3	17.35	22.77	23.78	22.14		Group	Sample	Replicate	Input	CDKN1A		Group	Sample	Replicate	GAPDH	CDKN1A		Group	Sample	Replicate	GAPDH	CDKN1A		Group	Sample	Replicate	GAPDH	CDKN1A
si-YTHDF2	sample1	1	17.38	24.43	23.46	20.47		IgG	sample1	1	22.06	34.17		0h	sample1	1	16.96	21.84		0h	sample1	1	17.46	20.75		0h	sample1	1	17.01	20.84
si-YTHDF2	sample1	2	16.93	24.27	23.31	20.12		IgG	sample1	2	22.41	34.84		0h	sample1	2	16.99	22.13		0h	sample1	2	17.03	20.42		0h	sample1	2	17.04	20.73
si-YTHDF2	sample1	3	17.05	24.87	23.69	20.52		IgG	sample1	3	22.02	35.41		0h	sample1	3	16.97	22.54		0h	sample1	3	16.95	20.69		0h	sample1	3	17.17	20.48
si-YTHDF2	sample2	1	16.71	24.89	23.38	20.88		IgG	sample2	1	22.12	34.78		0h	sample2	1	17.19	22.07		0h	sample2	1	16.97	20.35		0h	sample2	1	16.92	20.87
si-YTHDF2	sample2	2	16.99	24.47	23.86	20.62		IgG	sample2	2	21.82	35.67		0h	sample2	2	17.24	22.16		0h	sample2	2	17.49	20.21		0h	sample2	2	17.52	20.76
si-YTHDF2	sample2	3	16.82	24.52	23.93	20.89		IgG	sample2	3	22.18	34.21		0h	sample2	3	17.48	22.33		0h	sample2	3	17.01	20.36		0h	sample2	3	17.45	20.88
si-YTHDF2	sample3	1	17.11	24.69	23.57	20.62		IgG	sample3	1	22.42	35.35		0h	sample3	1	16.98	22.53		0h	sample3	1	17.41	20.27		0h	sample3	1	17.22	20.66
si-YTHDF2	sample3	2	16.76	24.98	24.05	20.48		IgG	sample3	2	21.92	34.39		0h	sample3	2	17.31	22.41		0h	sample3	2	17.08	20.71		0h	sample3	2	17.15	20.81
si-YTHDF2	sample3	3	16.91	24.58	23.71	20.67		IgG	sample3	3	21.89	35.07		0h	sample3	3	17.29	21.99		0h	sample3	3	17.16	20.59		0h	sample3	3	16.79	20.95
si-RIDA	sample1	1	17.01	23.13	25.66	20.86		si-NC	sample1	1	21.89	26.42		1h	sample1	1	17.07	22.75		1h	sample1	1	17.28	20.82		1h	sample1	1	17.01	20.89
si-RIDA	sample1	2	17.29	23.49	25.22	20.92		si-NC	sample1	2	22.09	26.87		1h	sample1	2	17.47	23.13		1h	sample1	2	17.15	20.84		1h	sample1	2	17.58	21.16
si-RIDA	sample1	3	17.27	22.88	25.58	20.62		si-NC	sample1	3	21.96	26.29		1h	sample1	3	16.99	22.96		1h	sample1	3	17.09	20.89		1h	sample1	3	17.31	21.06
si-RIDA	sample2	1	17.24	23.17	25.74	20.81		si-NC	sample2	1	22.49	26.64		1h	sample2	1	17.31	23.07		1h	sample2	1	17.36	21.15		1h	sample2	1	17.21	21.22
si-RIDA	sample2	2	16.92	23.45	25.49	20.88		si-NC	sample2	2	22.19	26.87		1h	sample2	2	16.89	22.68		1h	sample2	2	17.19	20.83		1h	sample2	2	17.19	21.35
si-RIDA	sample2	3	17.28	23.24	25.55	20.75		si-NC	sample2	3	22.35	27.03		1h	sample2	3	16.84	23.04		1h	sample2	3	17.66	20.78		1h	sample2	3	17.23	20.84
si-RIDA	sample3	1	16.86	22.88	25.21	20.34		si-NC	sample3	1	21.98	27.06		1h	sample3	1	16.96	22.81		1h	sample3	1	17.26	21.08		1h	sample3	1	16.91	20.96
si-RIDA	sample3	2	16.88	23.03	24.88	20.59		si-NC	sample3	2	21.88	26.72		1h	sample3	2	17.28	23.08		1h	sample3	2	17.59	20.89		1h	sample3	2	17.57	21.52
si-RIDA	sample3	3	16.95	23.15	24.94	20.74		si-NC	sample3	3	22.25	26.84		1h	sample3	3	16.85	23.25		1h	sample3	3	17.24	20.62		1h	sample3	3	17.15	21.27
								si-YTHDF2	sample1	1	20.55	27.04		2h	sample1	1	17.03	23.94		2h	sample1	1	16.93	20.86		2h	sample1	1	17.16	21.38
								si-YTHDF2	sample1	2	20.77	27.07		2h	sample1	2	16.95	23.89		2h	sample1	2	17.12	21.09		2h	sample1	2	17.38	21.61
								si-YTHDF2	sample1	3	20.98	27.56		2h	sample1	3	17.06	23.47		2h	sample1	3	17.67	21.01		2h	sample1	3	17.38	21.33
								si-YTHDF2	sample2	1	20.78	27.18		2h	sample2	1	16.98	23.87		2h	sample2	1	16.96	21.36		2h	sample2	1	17.17	21.68
								si-YTHDF2	sample2	2	20.68	27.67		2h	sample2	2	17.49	23.44		2h	sample2	2	17.39	21.44		2h	sample2	2	16.87	21.74
								si-YTHDF2	sample2	3	21.02	27.42		2h	sample2	3	17.06	23.77		2h	sample2	3	17.25	21.11		2h	sample2	3	17.33	21.67
								si-YTHDF2	sample3	1	20.99	27.12		2h	sample3	1	16.87	23.99		2h	sample3	1	17.34	21.13		2h	sample3	1	17.36	21.31
								si-YTHDF2	sample3	2	21.17	27.59		2h	sample3	2	17.42	23.41		2h	sample3	2	17.27	21.42		2h	sample3	2	17.14	21.42
								si-YTHDF2	sample3	3	20.89	27.32		2h	sample3	3	17.21	23.52		2h	sample3	3	17.55	21.32		2h	sample3	3	17.54	21.48
								si-RIDA	sample1	1	20.91	27.65		3h	sample1	1	17.46	24.29		3h	sample1	1	17.45	21.56		3h	sample1	1	17.02	21.87
								si-RIDA	sample1	2	20.85	27.21		3h	sample1	2	16.83	24.36		3h	sample1	2	17.17	21.74		3h	sample1	2	17.25	21.93
								si-RIDA	sample1	3	21.05	27.46		3h	sample1	3	16.96	24.16		3h	sample1	3	17.58	21.47		3h	sample1	3	17.24	22.25
								si-RIDA	sample2	1	20.73	27.34		3h	sample2	1	17.14	24.78		3h	sample2	1	17.13	21.43		3h	sample2	1	16.94	21.95
								si-RIDA	sample2	2	20.57	27.02		3h	sample2	2	16.89	24.58		3h	sample2	2	17.21	21.77		3h	sample2	2	17.56	22.05
								si-RIDA	sample2	3	20.41	27.49		3h	sample2	3	17.05	24.32		3h	sample2	3	16.92	21.23		3h	sample2	3	17.52	22.18
								si-RIDA	sample3	1	20.66	27.27		3h	sample3	1	17.48	24.22		3h	sample3	1	17.32	21.49		3h	sample3	1	17.46	21.82
								si-RIDA	sample3	2	20.48	27.53		3h	sample3	2	17.49	24.58		3h	sample3	2	17.11	21.71		3h	sample3	2	17.12	21.67
								si-RIDA	sample3	3	20.45	27.17		3h	sample3	3	17.08	24.72		3h	sample3	3	17.29	21.59		3h	sample3	3	17.07	22.18

## Sheet: Figure7
Figure7B						Figure7C																														Figure7D				Figure7G	Tumor volume
MDA-MB-231	CT value					MDA-MB-231	Vector	CT value				MDA-MB-231	POP1	CT value				MDA-MB-231	POP1+si-YTHDF2	CT value				MDA-MB-231	POP1+si-RIDA	CT value				MDA-MB-231	POP1+STM2457	CT value				Colony numbers	MDA-MB-231	SUM159PT		Time (days)	5	10	15	20	25	30	35
Group	Sample	Replicate	GAPDH	CDKN1A		Group	Sample	Replicate	GAPDH	CDKN1A		Group	Sample	Replicate	GAPDH	CDKN1A		Group	Sample	Replicate	GAPDH	CDKN1A		Group	Sample	Replicate	GAPDH	CDKN1A		Group	Sample	Replicate	GAPDH	CDKN1A		Vector	104	68		Vector	28.52	19.13	70.62	115.19	195.82	339.46	465.457
Vector	sample1	1	16.33	21.37		0h	sample1	1	16.68	20.25		0h	sample1	1	17.08	22.07		0h	sample1	1	17.33	20.28		0h	sample1	1	17.11	20.99		0h	sample1	1	16.86	20.06		Vector	81	94		Vector	24.36	32.51	50.79	99.09	177.53	132.85	475.439
Vector	sample1	2	16.61	20.84		0h	sample1	2	17.14	20.18		0h	sample1	2	16.84	21.87		0h	sample1	2	17.53	20.47		0h	sample1	2	17.37	21.05		0h	sample1	2	16.89	20.52		Vector	123	77		Vector	34.02	40.82	81.08	149.71	96.09	182.81	321.023
Vector	sample1	3	16.48	20.85		0h	sample1	3	16.63	20.56		0h	sample1	3	17.05	21.98		0h	sample1	3	17.21	20.46		0h	sample1	3	17.02	20.83		0h	sample1	3	17.14	20.49		POP1	195	161		Vector	21.58	44.29	48.18	127.95	183.48	306.85	346.906
Vector	sample2	1	16.36	21.12		0h	sample2	1	16.73	20.17		0h	sample2	1	17.33	22.04		0h	sample2	1	17.26	20.92		0h	sample2	1	17.37	21.08		0h	sample2	1	17.14	20.33		POP1	241	139		Vector	18.72	46.44	57.92	91.89	137.85	275.31	235.224
Vector	sample2	2	16.19	20.83		0h	sample2	2	16.68	20.83		0h	sample2	2	17.19	22.13		0h	sample2	2	17.31	20.67		0h	sample2	2	17.02	20.58		0h	sample2	2	17.38	20.09		POP1	169	188		Vector	15.76	31.33	79.04	100.46	118.65	161.33	155.52
Vector	sample2	3	16.73	20.95		0h	sample2	3	17.14	20.27		0h	sample2	3	16.73	21.92		0h	sample2	3	17.16	20.56		0h	sample2	3	17.07	20.62		0h	sample2	3	17.22	20.15		POP1+si-YTHDF2	115	75		POP1	33.79	44.28	134.86	232.31	446.22	649.85	1035.84
Vector	sample3	1	16.59	21.25		0h	sample3	1	16.59	20.77		0h	sample3	1	17.25	22.19		0h	sample3	1	17.28	20.64		0h	sample3	1	16.99	20.89		0h	sample3	1	17.11	20.59		POP1+si-YTHDF2	141	101		POP1	27.16	36.76	94.47	284.64	283.78	680.89	1064.15
Vector	sample3	2	16.85	21.54		0h	sample3	2	16.65	20.16		0h	sample3	2	17.38	21.81		0h	sample3	2	17.49	20.82		0h	sample3	2	17.21	20.72		0h	sample3	2	17.48	20.28		POP1+si-YTHDF2	99	68		POP1	12.88	40.41	77.48	126.27	294.24	780.82	1018.59
Vector	sample3	3	16.78	20.98		0h	sample3	3	16.73	20.57		0h	sample3	3	16.92	21.92		0h	sample3	3	17.51	20.43		0h	sample3	3	17.23	21.13		0h	sample3	3	16.83	20.46		POP1+si-RIDA	138	94		POP1	45.12	68.08	111.58	160.39	353.37	473.64	807.058
POP1	sample1	1	16.68	22.95		1h	sample1	1	16.72	21.08		1h	sample1	1	17.35	23.11		1h	sample1	1	16.89	21.44		1h	sample1	1	16.57	21.96		1h	sample1	1	17.26	21.22		POP1+si-RIDA	106	82		POP1	37.97	58.57	86.89	263.38	345.97	531.86	811.073
POP1	sample1	2	16.49	22.63		1h	sample1	2	16.88	21.33		1h	sample1	2	16.84	23.18		1h	sample1	2	17.52	21.13		1h	sample1	2	17.32	21.78		1h	sample1	2	17.48	21.42		POP1+si-RIDA	122	111		POP1	21.77	53.06	115.79	209.74	489.14	491.16	577.269
POP1	sample1	3	16.83	22.78		1h	sample1	3	17.09	20.81		1h	sample1	3	17.11	23.22		1h	sample1	3	16.91	21.33		1h	sample1	3	16.84	22.06		1h	sample1	3	17.46	20.97		POP1+STM2457	131	65		POP1+CDKN1A	8.45	8.01	25.54	29.19	26.43	72.55	114.224
POP1	sample2	1	16.42	22.65		1h	sample2	1	16.77	21.04		1h	sample2	1	16.95	23.41		1h	sample2	1	17.43	21.45		1h	sample2	1	17.24	21.61		1h	sample2	1	17.24	21.34		POP1+STM2457	84	78		POP1+CDKN1A	6.02	9.54	10.33	23.87	40.49	26.73	77.9973
POP1	sample2	2	16.28	22.96		1h	sample2	2	17.16	21.13		1h	sample2	2	16.94	23.77		1h	sample2	2	17.35	21.38		1h	sample2	2	17.46	21.34		1h	sample2	2	16.91	20.92		POP1+STM2457	118	93		POP1+CDKN1A	5.66	11.08	13.86	41.67	56.38	83.83	70.5617
POP1	sample2	3	16.69	22.76		1h	sample2	3	16.62	21.46		1h	sample2	3	17.31	23.58		1h	sample2	3	17.32	21.74		1h	sample2	3	16.83	21.53		1h	sample2	3	17.21	21.46						POP1+CDKN1A	4.63	14.05	12.73	22.43	48.51	64.21	67.8495
POP1	sample3	1	16.76	22.56		1h	sample3	1	17.13	21.44		1h	sample3	1	16.89	23.21		1h	sample3	1	17.27	21.62		1h	sample3	1	17.08	21.68		1h	sample3	1	16.99	21.47						POP1+CDKN1A	8.91	9.07	22.52	15.98	32.35	43.95	43.4343
POP1	sample3	2	16.63	22.78		1h	sample3	2	16.65	21.26		1h	sample3	2	17.01	23.08		1h	sample3	2	16.86	21.47		1h	sample3	2	16.72	21.78		1h	sample3	2	17.47	20.82						POP1+CDKN1A	10.37	8.36	17.51	19.81	23.58	52.38	76.5365
POP1	sample3	3	16.66	22.99		1h	sample3	3	17.21	21.11		1h	sample3	3	17.21	23.23		1h	sample3	3	17.21	21.52		1h	sample3	3	16.97	22.06		1h	sample3	3	17.11	20.99						POP1+STM2457	8.56	19.83	36.13	82.32	89.61	175.02	185.885
POP1+si-YTHDF2	sample1	1	16.82	21.28		2h	sample1	1	17.22	22.17		2h	sample1	1	17.17	24.51		2h	sample1	1	17.46	22.51		2h	sample1	1	17.06	22.83		2h	sample1	1	16.83	22.03						POP1+STM2457	17.44	12.31	20.07	58.13	100.14	142.98	256.041
POP1+si-YTHDF2	sample1	2	16.43	21.16		2h	sample1	2	17.02	22.16		2h	sample1	2	16.76	24.64		2h	sample1	2	17.42	22.41		2h	sample1	2	17.36	22.77		2h	sample1	2	17.44	21.74						POP1+STM2457	9.71	13.36	42.14	37.29	74.55	161.74	224.855
POP1+si-YTHDF2	sample1	3	16.32	21.55		2h	sample1	3	17.09	22.22		2h	sample1	3	16.72	24.72		2h	sample1	3	17.33	22.67		2h	sample1	3	17.21	22.44		2h	sample1	3	16.79	22.17						POP1+STM2457	19.09	25.26	36.85	45.98	92.68	138.19	180.386
POP1+si-YTHDF2	sample2	1	16.51	21.38		2h	sample2	1	16.91	22.06		2h	sample2	1	17.14	24.45		2h	sample2	1	17.31	22.23		2h	sample2	1	17.21	22.95		2h	sample2	1	17.22	22.19						POP1+STM2457	16.45	27.41	46.52	71.64	102.37	118.25	159.564
POP1+si-YTHDF2	sample2	2	16.14	21.33		2h	sample2	2	17.22	21.86		2h	sample2	2	16.98	24.51		2h	sample2	2	17.15	22.53		2h	sample2	2	16.85	22.69		2h	sample2	2	17.28	22.38						POP1+STM2457	9.18	21.01	29.05	63.84	99.74	96.15	126.721
POP1+si-YTHDF2	sample2	3	16.35	21.26		2h	sample2	3	16.85	21.97		2h	sample2	3	17.35	24.21		2h	sample2	3	17.07	22.22		2h	sample2	3	16.92	22.85		2h	sample2	3	16.86	22.27
POP1+si-YTHDF2	sample3	1	16.58	21.11		2h	sample3	1	17.21	21.73		2h	sample3	1	17.33	24.79		2h	sample3	1	17.24	22.42		2h	sample3	1	17.05	22.42		2h	sample3	1	17.43	22.03
POP1+si-YTHDF2	sample3	2	16.54	21.01		2h	sample3	2	17.19	22.17		2h	sample3	2	16.94	24.59		2h	sample3	2	17.12	22.27		2h	sample3	2	16.91	22.83		2h	sample3	2	17.17	22.13
POP1+si-YTHDF2	sample3	3	16.24	21.04		2h	sample3	3	18.91	21.89		2h	sample3	3	17.17	24.54		2h	sample3	3	17.42	22.12		2h	sample3	3	17.25	22.47		2h	sample3	3	16.78	21.95
POP1+si-RIDA	sample1	1	16.38	21.89		3h	sample1	1	17.27	22.72		3h	sample1	1	16.94	25.24		3h	sample1	1	17.55	23.03		3h	sample1	1	17.45	23.65		3h	sample1	1	17.03	23.04
POP1+si-RIDA	sample1	2	16.15	21.39		3h	sample1	2	17.01	22.58		3h	sample1	2	17.23	25.57		3h	sample1	2	17.57	22.97		3h	sample1	2	17.29	23.54		3h	sample1	2	16.91	22.93
POP1+si-RIDA	sample1	3	16.45	21.64		3h	sample1	3	16.69	22.69		3h	sample1	3	17.33	25.62		3h	sample1	3	17.26	22.83		3h	sample1	3	17.05	23.88		3h	sample1	3	17.07	23.15
POP1+si-RIDA	sample2	1	16.27	21.57		3h	sample2	1	16.82	22.66		3h	sample2	1	17.01	25.48		3h	sample2	1	16.94	23.01		3h	sample2	1	16.77	23.68		3h	sample2	1	17.25	22.55
POP1+si-RIDA	sample2	2	16.13	21.84		3h	sample2	2	17.29	22.59		3h	sample2	2	16.88	25.63		3h	sample2	2	16.94	23.19		3h	sample2	2	16.75	23.51		3h	sample2	2	17.47	22.73
POP1+si-RIDA	sample2	3	16.37	21.92		3h	sample2	3	16.88	23.19		3h	sample2	3	17.19	25.84		3h	sample2	3	16.88	23.38		3h	sample2	3	16.71	23.33		3h	sample2	3	16.82	22.86
POP1+si-RIDA	sample3	1	16.17	21.65		3h	sample3	1	17.02	22.95		3h	sample3	1	17.25	25.65		3h	sample3	1	17.24	22.98		3h	sample3	1	17.06	23.37		3h	sample3	1	17.44	22.78
POP1+si-RIDA	sample3	2	16.23	22.02		3h	sample3	2	16.62	22.79		3h	sample3	2	17.03	25.76		3h	sample3	2	17.46	23.36		3h	sample3	2	17.27	23.66		3h	sample3	2	17.24	23.09
POP1+si-RIDA	sample3	3	16.41	21.84		3h	sample3	3	16.89	22.61		3h	sample3	3	16.79	25.51		3h	sample3	3	17.29	23.25		3h	sample3	3	17.11	23.38		3h	sample3	3	17.07	23.13
POP1+STM2457	sample1	1	16.18	21.27
POP1+STM2457	sample1	2	16.53	21.11		SUM159PT	Vector	CT value				SUM159PT	POP1	CT value				SUM159PT	POP1+si-YTHDF2	CT value				SUM159PT	POP1+si-RIDA	CT value				SUM159PT	POP1+STM2457	CT value
POP1+STM2457	sample1	3	16.52	21.23		Group	Sample	Replicate	GAPDH	CDKN1A		Group	Sample	Replicate	GAPDH	CDKN1A		Group	Sample	Replicate	GAPDH	CDKN1A		Group	Sample	Replicate	GAPDH	CDKN1A		Group	Sample	Replicate	GAPDH	CDKN1A
POP1+STM2457	sample2	1	16.64	21.25		0h	sample1	1	17.14	21.77		0h	sample1	1	17.03	23.56		0h	sample1	1	17.15	21.61		0h	sample1	1	17.19	22.21		0h	sample1	1	16.71	21.62
POP1+STM2457	sample2	2	16.11	21.35		0h	sample1	2	16.78	21.76		0h	sample1	2	17.07	23.63		0h	sample1	2	17.26	21.71		0h	sample1	2	16.93	21.91		0h	sample1	2	17.18	21.89
POP1+STM2457	sample2	3	16.22	21.56		0h	sample1	3	16.52	21.93		0h	sample1	3	16.83	23.36		0h	sample1	3	16.91	21.89		0h	sample1	3	16.52	22.34		0h	sample1	3	16.72	21.71
POP1+STM2457	sample3	1	16.29	21.51		0h	sample2	1	16.63	21.74		0h	sample2	1	17.46	23.62		0h	sample2	1	16.79	21.67		0h	sample2	1	16.43	22.03		0h	sample2	1	16.84	22.22
POP1+STM2457	sample3	2	16.34	21.18		0h	sample2	2	16.68	21.95		0h	sample2	2	17.32	23.61		0h	sample2	2	16.93	21.99		0h	sample2	2	16.47	22.17		0h	sample2	2	17.14	22.09
POP1+STM2457	sample3	3	16.44	21.31		0h	sample2	3	17.22	21.81		0h	sample2	3	17.06	23.49		0h	sample2	3	16.91	22.11		0h	sample2	3	17.09	22.07		0h	sample2	3	16.76	21.96
						0h	sample3	1	16.61	21.41		0h	sample3	1	17.01	23.78		0h	sample3	1	16.86	22.13		0h	sample3	1	16.72	22.37		0h	sample3	1	17.27	22.09
SUM159PT	CT value					0h	sample3	2	16.65	21.74		0h	sample3	2	17.13	23.38		0h	sample3	2	17.28	22.07		0h	sample3	2	16.81	22.14		0h	sample3	2	16.74	21.76
Group	Sample	Replicate	GAPDH	CDKN1A		0h	sample3	3	16.65	21.53		0h	sample3	3	16.98	23.68		0h	sample3	3	16.95	22.27		0h	sample3	3	16.91	22.43		0h	sample3	3	17.25	21.97
Vector	sample1	1	17.41	21.82		1h	sample1	1	16.72	22.47		1h	sample1	1	17.48	24.83		1h	sample1	1	17.19	22.95		1h	sample1	1	16.53	22.77		1h	sample1	1	17.25	23.07
Vector	sample1	2	17.17	22.37		1h	sample1	2	16.86	22.64		1h	sample1	2	17.42	24.97		1h	sample1	2	17.03	22.69		1h	sample1	2	16.56	23.11		1h	sample1	2	17.42	22.85
Vector	sample1	3	17.23	22.38		1h	sample1	3	17.11	22.75		1h	sample1	3	17.29	24.93		1h	sample1	3	17.32	22.52		1h	sample1	3	16.66	23.05		1h	sample1	3	17.06	22.82
Vector	sample2	1	17.48	21.83		1h	sample2	1	16.67	22.58		1h	sample2	1	17.23	24.84		1h	sample2	1	17.18	22.56		1h	sample2	1	16.51	23.04		1h	sample2	1	17.35	22.58
Vector	sample2	2	17.08	21.99		1h	sample2	2	17.06	22.35		1h	sample2	2	16.85	24.79		1h	sample2	2	17.14	23.12		1h	sample2	2	16.81	23.18		1h	sample2	2	16.67	22.92
Vector	sample2	3	17.15	21.64		1h	sample2	3	16.52	22.73		1h	sample2	3	17.47	24.57		1h	sample2	3	16.75	22.61		1h	sample2	3	17.14	22.83		1h	sample2	3	17.03	22.48
Vector	sample3	1	17.61	21.74		1h	sample3	1	17.23	22.23		1h	sample3	1	16.87	25.04		1h	sample3	1	17.03	22.96		1h	sample3	1	16.38	22.97		1h	sample3	1	16.85	22.49
Vector	sample3	2	17.69	21.78		1h	sample3	2	16.66	22.34		1h	sample3	2	17.05	24.73		1h	sample3	2	16.94	22.88		1h	sample3	2	16.59	23.06		1h	sample3	2	17.17	23.09
Vector	sample3	3	17.11	21.67		1h	sample3	3	17.11	22.45		1h	sample3	3	17.48	24.65		1h	sample3	3	16.81	22.82		1h	sample3	3	16.88	23.28		1h	sample3	3	16.83	22.69
POP1	sample1	1	17.38	23.81		2h	sample1	1	17.27	23.18		2h	sample1	1	17.29	25.94		2h	sample1	1	16.69	23.54		2h	sample1	1	16.41	24.04		2h	sample1	1	17.41	23.35
POP1	sample1	2	17.47	23.96		2h	sample1	2	17.01	23.34		2h	sample1	2	17.42	25.69		2h	sample1	2	17.28	23.61		2h	sample1	2	17.11	24.12		2h	sample1	2	17.04	23.42
POP1	sample1	3	16.96	23.76		2h	sample1	3	17.13	23.06		2h	sample1	3	16.99	26.05		2h	sample1	3	17.19	23.51		2h	sample1	3	16.73	23.78		2h	sample1	3	17.41	23.09
POP1	sample2	1	17.62	23.85		2h	sample2	1	16.97	23.17		2h	sample2	1	17.28	25.65		2h	sample2	1	16.97	23.33		2h	sample2	1	17.04	24.18		2h	sample2	1	16.91	23.73
POP1	sample2	2	17.52	23.89		2h	sample2	2	17.27	23.25		2h	sample2	2	17.01	25.92		2h	sample2	2	16.73	23.26		2h	sample2	2	16.52	24.19		2h	sample2	2	17.22	23.87
POP1	sample2	3	17.53	23.66		2h	sample2	3	16.97	23.38		2h	sample2	3	17.05	25.69		2h	sample2	3	17.29	23.42		2h	sample2	3	16.38	23.97		2h	sample2	3	16.87	23.46
POP1	sample3	1	17.57	23.68		2h	sample3	1	17.12	23.29		2h	sample3	1	17.41	26.15		2h	sample3	1	16.77	23.44		2h	sample3	1	16.95	23.71		2h	sample3	1	16.67	23.62
POP1	sample3	2	17.54	24.13		2h	sample3	2	17.28	23.32		2h	sample3	2	16.96	26.32		2h	sample3	2	17.34	23.85		2h	sample3	2	17.01	24.06		2h	sample3	2	17.04	23.76
POP1	sample3	3	17.01	23.96		2h	sample3	3	16.78	23.15		2h	sample3	3	16.94	26.22		2h	sample3	3	17.33	23.39		2h	sample3	3	16.41	23.68		2h	sample3	3	17.12	23.83
POP1+si-YTHDF2	sample1	1	17.67	22.25		3h	sample1	1	17.27	24.18		3h	sample1	1	16.93	26.89		3h	sample1	1	16.91	24.12		3h	sample1	1	17.02	24.55		3h	sample1	1	17.21	24.55
POP1+si-YTHDF2	sample1	2	17.39	22.36		3h	sample1	2	16.91	24.09		3h	sample1	2	16.82	27.18		3h	sample1	2	17.21	24.27		3h	sample1	2	16.96	24.96		3h	sample1	2	17.07	24.62
POP1+si-YTHDF2	sample1	3	17.34	22.14		3h	sample1	3	16.79	23.63		3h	sample1	3	17.35	27.24		3h	sample1	3	17.08	24.63		3h	sample1	3	16.42	24.78		3h	sample1	3	17.44	24.48
POP1+si-YTHDF2	sample2	1	16.94	22.29		3h	sample2	1	16.83	23.73		3h	sample2	1	17.42	27.44		3h	sample2	1	17.09	23.98		3h	sample2	1	17.12	25.13		3h	sample2	1	16.83	24.32
POP1+si-YTHDF2	sample2	2	17.27	22.46		3h	sample2	2	17.28	24.17		3h	sample2	2	17.47	27.09		3h	sample2	2	17.11	24.33		3h	sample2	2	16.99	24.47		3h	sample2	2	17.36	24.11
POP1+si-YTHDF2	sample2	3	17.18	22.19		3h	sample2	3	16.87	24.08		3h	sample2	3	17.26	27.25		3h	sample2	3	17.23	24.15		3h	sample2	3	16.64	24.73		3h	sample2	3	17.14	24.09
POP1+si-YTHDF2	sample3	1	17.28	22.33		3h	sample3	1	16.51	23.97		3h	sample3	1	17.18	26.87		3h	sample3	1	17.09	24.43		3h	sample3	1	16.83	25.05		3h	sample3	1	16.79	24.58
POP1+si-YTHDF2	sample3	2	17.56	22.17		3h	sample3	2	17.03	23.82		3h	sample3	2	16.81	26.92		3h	sample3	2	16.89	23.96		3h	sample3	2	16.42	24.86		3h	sample3	2	16.79	24.69
POP1+si-YTHDF2	sample3	3	17.22	21.98		3h	sample3	3	16.79	24.07		3h	sample3	3	17.06	27.26		3h	sample3	3	16.69	24.04		3h	sample3	3	16.85	25.21		3h	sample3	3	17.17	24.76
POP1+si-RIDA	sample1	1	17.32	22.59
POP1+si-RIDA	sample1	2	17.13	22.62
POP1+si-RIDA	sample1	3	17.51	22.44
POP1+si-RIDA	sample2	1	17.14	22.19
POP1+si-RIDA	sample2	2	16.95	22.44
POP1+si-RIDA	sample2	3	17.21	22.59
POP1+si-RIDA	sample3	1	17.24	22.48
POP1+si-RIDA	sample3	2	17.58	22.12
POP1+si-RIDA	sample3	3	16.99	22.22
POP1+STM2457	sample1	1	17.65	22.17
POP1+STM2457	sample1	2	17.33	22.52
POP1+STM2457	sample1	3	17.45	22.09
POP1+STM2457	sample2	1	17.66	22.17
POP1+STM2457	sample2	2	17.05	22.26
POP1+STM2457	sample2	3	17.45	22.48
POP1+STM2457	sample3	1	17.19	21.96
POP1+STM2457	sample3	2	17.06	22.28
POP1+STM2457	sample3	3	17.44	21.98

## Sheet: Figure8
Figure8B				Figure8D	Tumor volume								Figure8E	Tumor weight			Figure8G			Figure8I	IHC Score		Figure8J&K					Figure8J&L
Colony numbers	MDA-MB-231	SUM159PT		Time (days)	5	10	15	20	25	30	35		Vector	POP1	POP1+STM2457		POP1			POP1			OS Status	OS time (days)	POP1&CDKN1A			DFS Status	DFS time (days)	POP1&CDKN1A
Vector	134	112		Vector	15.82	31.59	27.87	32.51	73.65	112.72	230.08		206.32	606.32	80.17		Resistant	Sensitive		non-pCR	pCR		1	511	2	0: POP1 Low & CDKN1A High		1	511	2	0: POP1 Low & CDKN1A High
Vector	101	95		Vector	6.08	19.16	19.17	47.36	45.61	79.62	141.681		139.56	416.8	57.91		132.967	72.3214		6	2		1	647	2	1: POP1 High & CDKN1A Low		1	188	2	1: POP1 High & CDKN1A Low
Vector	126	129		Vector	11.74	42.97	17.35	42.25	50.22	87.86	182.165		165.72	344.62	60.36		64.5727	99.1795		9	3		1	762	2	2: Others		1	387	2	2: Others
POP1	147	171		Vector	10.09	28.23	13.85	35.99	71.17	53.4	111.415		116.21	397.16	50.14		139.56	81.4552		12	3		1	822	2			1	437	2
POP1	161	153		Vector	6.14	22.47	24.24	28.73	35.02	117.12	79.6025		81.62	498.26	28.63		146.866	116.698		8	6		1	1529	2			1	1529	2
POP1	186	188		Vector	13.33	17.44	31.94	22.25	66.24	101.54	65.5736		60.84	295.41	24.92		100.893	140.589		8	8		1	1798	2			1	1018	2
POP1+STM2457	99	80		POP1	14.18	55.66	36.94	94.26	114.41	174.27	730.68						161.54	68.4608		9	6		1	2081	2			1	1823	2
POP1+STM2457	78	66		POP1	15.68	63.29	39.21	53.81	203.77	180.26	483.718						125.67	120.569		6	4		1	2103	2			1	1324	2
POP1+STM2457	106	75		POP1	10.25	35.77	46.61	114.34	132.71	453.94	390.555						89.3975	101.601		3	9		1	2120	2			1	1249	2
				POP1	8.79	42.31	20.18	96.23	109.45	286.62	452.119						162.775	87.6574		9	8		0	5556	2			0	5556	2
				POP1	18.29	32.99	30.93	66.17	153.22	192.32	553.966						183.914	69.8212		8	6		0	5654	2			0	5654	2
				POP1	13.57	26.32	61.78	97.13	180.71	349.82	318.821						204.083						0	5999	2			0	5999	2
				POP1+STM2457	10.17	13.85	13.77	20.33	20.77	31.57	76.9769						123.294			CDKN1A			0	6335	2			0	6335	2
				POP1+STM2457	6.39	15.01	12.22	15.39	41.16	60.01	50.8918						90.9805			non-pCR	pCR		0	6826	2			1	1856	2
				POP1+STM2457	7.48	20.23	20.44	26.26	28.12	38.94	65.5414						99.5425			4	9		0	3474	2			0	3474	2
				POP1+STM2457	3.15	19.68	29.87	16.48	50.09	43.01	49.4416									3	9		0	3620	2			0	3620	2
				POP1+STM2457	12.29	21.29	15.17	27.18	32.95	42.23	30.8025						CDKN1A			1	6		0	3745	2			0	3745	2
				POP1+STM2457	4.97	28.93	12.96	30.04	17.62	20.93	20.8373						Resistant	Sensitive		2	8		0	3955	2			0	3955	2
																	524.706	592.784		4	4		0	4215	2			0	4215	2
																	541.404	723.481		3	3		0	4965	2			0	4965	2
																	240.527	607.341		2	9		0	5330	2			0	5330	2
																	396.638	429.689		9	4		1	2583	2			1	1655	2
																	511.434	513.361		6	6		1	106	1			1	106	1
																	274.092	432.074		8	8		1	274	1			1	274	1
																	579.777	349.264					1	396	1			1	221	1
																	422.242	642.96					1	483	1			1	245	1
																	164.226	259.532					1	544	1			1	380	1
																	295.732	400.367					1	547	1			1	244	1
																	210.961						1	560	1			1	492	1
																	355.127						1	608	1			1	306	1
																	298.444						1	609	1			1	457	1
																	435.456						1	663	1			1	273	1
																							1	723	1			1	365	1
																							1	761	1			1	591	1
																							1	781	1			1	269	1
																							1	816	1			1	288	1
																							1	881	1			1	672	1
																							1	1033	1			1	457	1
																							1	1155	1			1	1155	1
																							1	1400	1			1	669	1
																							1	1582	1			1	1156	1
																							1	1855	1			1	1003	1
																							1	2020	1			1	2020	1
																							1	2108	1			1	1371	1
																							1	2479	1			1	2479	1
																							1	2739	1			1	1807	1
																							1	2780	1			1	2780	1
																							1	2844	1			1	2844	1
																							1	2932	1			1	2932	1
																							1	3194	1			1	2936	1
																							0	1455	1			0	1455	1
																							0	1593	1			1	822	1
																							0	2282	1			0	2282	1
																							0	2593	1			0	2593	1
																							0	2890	1			0	2890	1
																							0	3519	1			0	3519	1
																							0	3694	1			0	3694	1
																							0	3707	1			0	3707	1
																							0	3755	1			0	3755	1
																							0	3900	1			0	3900	1
																							0	4051	1			0	4051	1
																							0	4120	1			0	4120	1
																							0	4165	1			1	169	1
																							0	4595	1			0	4595	1
																							0	5269	1			0	5269	1
																							0	5269	1			0	5269	1
																							0	5269	1			0	5269	1
																							0	5330	1			0	5330	1
																							0	5361	1			0	5361	1
																							0	5389	1			0	5389	1
																							0	5420	1			0	5420	1
																							0	5475	1			0	5475	1
																							0	5634	1			0	5634	1
																							0	5657	1			0	5657	1
																							0	5726	1			0	5726	1
																							0	5782	1			0	5782	1
																							0	5815	1			0	5815	1
																							0	5938	1			0	5938	1
																							0	5938	1			0	5938	1
																							0	5938	1			0	5938	1
																							0	5970	1			0	5970	1
																							0	6030	1			0	6030	1
																							0	6135	1			0	6135	1
																							0	6145	1			0	6145	1
																							0	6166	1			0	6166	1
																							0	6183	1			0	6183	1
																							0	6213	1			0	6213	1
																							0	6273	1			0	6273	1
																							0	6335	1			1	1311	1
																							0	6335	1			0	6335	1
																							0	6365	1			0	6365	1
																							0	6409	1			0	6409	1
																							0	6442	1			0	6442	1
																							0	6577	1			0	6577	1
																							0	6593	1			0	6593	1
																							0	6608	1			0	6608	1
																							0	6639	1			0	6639	1
																							0	6700	1			0	6700	1
																							0	6700	1			0	6700	1
																							0	6721	1			0	6721	1
																							0	6730	1			0	6730	1
																							0	6730	1			0	6730	1
																							0	6790	1			0	6790	1
																							0	6821	1			0	6821	1
																							0	6839	1			0	6839	1
																							0	6911	1			0	6911	1
																							1	3580	1			1	3580	1
																							1	3987	1			1	1581	1
																							1	4155	1			1	4070	1
																							1	3781	1			1	3781	1
																							1	4122	1			1	4122	1
																							0	7434	1			1	4206	1
																							1	470	0			1	316	0
																							1	531	0			1	240	0
																							1	697	0			1	636	0
																							1	798	0			1	798	0
																							1	896	0			1	280	0
																							1	991	0			1	548	0
																							1	1001	0			1	821	0
																							1	1048	0			1	851	0
																							1	1117	0			1	893	0
																							1	2140	0			1	1796	0
																							1	3672	0			1	1378	0
																							0	302	0			1	279	0
																							0	533	0			0	533	0
																							0	548	0			0	548	0
																							0	841	0			0	841	0
																							0	1212	0			0	1212	0
																							0	1316	0			0	1316	0
																							0	1560	0			0	1560	0
																							0	1911	0			0	1911	0
																							0	1941	0			0	1941	0
																							0	2008	0			0	2008	0
																							0	2109	0			0	2109	0
																							0	2218	0			0	2218	0
																							0	2350	0			0	2350	0
																							0	3095	0			0	3095	0
																							0	3102	0			0	3102	0
																							0	3187	0			0	3187	0
																							0	3194	0			0	3194	0
																							0	3201	0			0	3201	0
																							0	3234	0			0	3234	0
																							0	3274	0			0	3274	0
																							0	3296	0			0	3296	0
																							0	3296	0			0	3296	0
																							0	3297	0			0	3297	0
																							0	3313	0			0	3313	0
																							0	3335	0			0	3335	0
																							0	3337	0			0	3337	0
																							0	3340	0			0	3340	0
																							0	3355	0			0	3355	0
																							0	3390	0			0	3390	0
																							0	3407	0			0	3407	0
																							0	3443	0			0	3443	0
																							0	3460	0			0	3460	0
																							0	3490	0			0	3490	0
																							0	3506	0			0	3506	0
																							0	3525	0			0	3525	0
																							0	3556	0			0	3556	0
																							0	3600	0			0	3600	0
																							0	3650	0			0	3650	0
																							0	3680	0			0	3680	0
																							0	3707	0			0	3707	0
																							0	3725	0			0	3725	0
																							0	3751	0			0	3751	0
																							0	3760	0			0	3760	0
																							0	3761	0			0	3761	0
																							0	3764	0			0	3764	0
																							0	3829	0			0	3829	0
																							0	3831	0			0	3831	0
																							0	3861	0			0	3861	0
																							0	3904	0			0	3904	0
																							0	3913	0			0	3913	0
																							0	3915	0			0	3915	0
																							0	3919	0			0	3919	0
																							0	4057	0			0	4057	0
																							0	4061	0			0	4061	0
																							0	4126	0			0	4126	0
																							0	4144	0			0	4144	0
																							0	4146	0			0	4146	0
																							0	4151	0			0	4151	0
																							0	4174	0			0	4174	0
																							0	4174	0			0	4174	0
																							0	4176	0			0	4176	0
																							0	4195	0			0	4195	0
																							0	4205	0			0	4205	0
																							0	4235	0			0	4235	0
																							0	4293	0			0	4293	0
																							0	4401	0			0	4401	0
																							0	4416	0			0	4416	0
																							0	4477	0			0	4477	0
																							0	4508	0			0	4508	0
																							0	4538	0			0	4538	0
																							0	4562	0			0	4562	0
																							0	4771	0			0	4771	0
																							0	4935	0			0	4935	0
																							0	4965	0			0	4965	0
																							0	5055	0			0	5055	0
																							0	5147	0			0	5147	0
																							0	5147	0			0	5147	0
																							0	5221	0			0	5221	0
																							0	5242	0			0	5242	0
																							0	5362	0			0	5362	0
																							0	5420	0			0	5420	0
																							0	5441	0			0	5441	0
																							0	5512	0			0	5512	0
																							0	5547	0			0	5547	0
																							1	4489	2			1	4489	2
																							0	4323	2			0	4323	2
																							0	4526	2			0	4526	2
																							0	4834	2			0	4834	2
																							0	4921	2			0	4921	2
																							0	6911	2			0	6911	2
																							0	7064	2			0	7064	2
																							0	7064	2			0	7064	2
																							0	7064	2			0	7064	2
																							0	7193	2			0	7193	2
																							0	7278	2			0	7278	2
																							0	7367	2			0	7367	2
																							0	7795	2			0	7795	2

## Sheet: Supplementary FigureS2
FigureS2E						FigureS2F				FigureS2G				FigureS2H
MDA-MB-231	CT value					MDA-MB-231	Group	Proportion			MDA-MB-231	SUM159PT		POP1	Ki-67
Group	Sample	Replicate	GAPDH	POP1		Vector	G0/G1	55.2		Vector	43.7	37.6		3	30
Vector	sample1	1	17.19	23.04		Vector	S	27		Vector	48.4	41.2		8	70
Vector	sample1	2	17.31	22.31		Vector	G2/M	17.8		Vector	44.8	39.1		4	60
Vector	sample1	3	17.04	22.46		POP1	G0/G1	39.6		POP1	60.4	50.4		6	50
Vector	sample2	1	16.89	23.02		POP1	S	43.5		POP1	62.7	52.9		6	60
Vector	sample2	2	16.88	22.86		POP1	G2/M	16.9		POP1	57.3	48.4		4	10
Vector	sample2	3	17.06	22.56		Scramble	G0/G1	54.8		Scramble	45.2	37		8	50
Vector	sample3	1	17.22	22.82		Scramble	S	27.1		Scramble	42.3	35.5		8	40
Vector	sample3	2	16.68	22.37		Scramble	G2/M	18.1		Scramble	46.9	40.1		9	60
Vector	sample3	3	16.69	22.55		shPOP1#1	G0/G1	71.5		shPOP1#1	28.5	24.9		12	80
POP1	sample1	1	17.37	21.21		shPOP1#1	S	14.6		shPOP1#1	24.9	27.6		8	70
POP1	sample1	2	17.16	21.23		shPOP1#1	G2/M	13.9		shPOP1#1	30.1	23.8		6	40
POP1	sample1	3	16.97	20.95		shPOP1#2	G0/G1	72.8		shPOP1#2	27.2	24.4		9	50
POP1	sample2	1	16.76	21.14		shPOP1#2	S	11.3		shPOP1#2	25.3	26.7		4	30
POP1	sample2	2	16.87	20.88		shPOP1#2	G2/M	15.9		shPOP1#2	29.8	27.1		6	40
POP1	sample2	3	16.77	20.98										9	40
POP1	sample3	1	16.74	20.74		SUM159PT	Group	Proportion						8	80
POP1	sample3	2	17.25	20.81		Vector	G0/G1	62.4						2	30
POP1	sample3	3	16.78	20.99		Vector	S	22.2						9	50
Scramble	sample1	1	17.29	22.48		Vector	G2/M	15.5						8	70
Scramble	sample1	2	17.24	22.11		POP1	G0/G1	49.6
Scramble	sample1	3	17.34	22.21		POP1	S	28.3
Scramble	sample2	1	16.86	22.72		POP1	G2/M	22.1
Scramble	sample2	2	17.07	22.93		Scramble	G0/G1	63
Scramble	sample2	3	16.72	22.59		Scramble	S	22.3
Scramble	sample3	1	17.41	22.29		Scramble	G2/M	14.8
Scramble	sample3	2	16.71	22.18		shPOP1#1	G0/G1	75.1
Scramble	sample3	3	17.13	22.28		shPOP1#1	S	9.6
shPOP1#1	sample1	1	17.23	23.46		shPOP1#1	G2/M	15.4
shPOP1#1	sample1	2	17.33	23.58		shPOP1#2	G0/G1	75.6
shPOP1#1	sample1	3	17.13	23.18		shPOP1#2	S	9.5
shPOP1#1	sample2	1	16.82	23.64		shPOP1#2	G2/M	14.9
shPOP1#1	sample2	2	17.02	23.27
shPOP1#1	sample2	3	17.35	23.43
shPOP1#1	sample3	1	16.73	24.16
shPOP1#1	sample3	2	17.18	24.02
shPOP1#1	sample3	3	17.14	23.63
shPOP1#2	sample1	1	17.17	24.09
shPOP1#2	sample1	2	16.89	23.72
shPOP1#2	sample1	3	17.08	24.17
shPOP1#2	sample2	1	17.11	23.94
shPOP1#2	sample2	2	16.85	23.42
shPOP1#2	sample2	3	16.63	23.84
shPOP1#2	sample3	1	16.71	23.69
shPOP1#2	sample3	2	16.62	24.14
shPOP1#2	sample3	3	16.56	23.85
SUM159PT	CT value
Group	Sample	Replicate	GAPDH	POP1
Vector	sample1	1	17.62	23.19
Vector	sample1	2	16.87	22.78
Vector	sample1	3	17.08	22.95
Vector	sample2	1	17.48	23.43
Vector	sample2	2	16.92	23.24
Vector	sample2	3	17.25	23.61
Vector	sample3	1	17.63	22.77
Vector	sample3	2	17.01	22.65
Vector	sample3	3	17.21	22.85
POP1	sample1	1	17.32	21.46
POP1	sample1	2	17.26	21.41
POP1	sample1	3	17.37	21.29
POP1	sample2	1	16.88	21.62
POP1	sample2	2	17.12	21.68
POP1	sample2	3	17.23	21.21
POP1	sample3	1	16.83	21.57
POP1	sample3	2	17.18	21.41
POP1	sample3	3	17.59	21.11
Scramble	sample1	1	17.09	22.92
Scramble	sample1	2	17.39	22.82
Scramble	sample1	3	17.49	22.98
Scramble	sample2	1	17.55	22.97
Scramble	sample2	2	17.14	22.98
Scramble	sample2	3	17.56	23.12
Scramble	sample3	1	16.78	23.19
Scramble	sample3	2	17.15	22.95
Scramble	sample3	3	16.84	23.07
shPOP1#1	sample1	1	17.45	25.16
shPOP1#1	sample1	2	16.81	24.97
shPOP1#1	sample1	3	16.91	24.66
shPOP1#1	sample2	1	16.97	25.52
shPOP1#1	sample2	2	17.27	25.54
shPOP1#1	sample2	3	17.17	25.26
shPOP1#1	sample3	1	17.16	24.68
shPOP1#1	sample3	2	17.23	24.22
shPOP1#1	sample3	3	17.07	24.47
shPOP1#2	sample1	1	17.27	24.42
shPOP1#2	sample1	2	17.11	24.61
shPOP1#2	sample1	3	17.45	24.55
shPOP1#2	sample2	1	16.82	25.04
shPOP1#2	sample2	2	17.26	24.61
shPOP1#2	sample2	3	16.81	25.86
shPOP1#2	sample3	1	16.98	25.23
shPOP1#2	sample3	2	16.87	25.16
shPOP1#2	sample3	3	17.39	25.73
4T1	CT value
Group	Sample	Replicate	GAPDH	POP1
Vector	sample1	1	17.48	22.34
Vector	sample1	2	17.31	22.71
Vector	sample1	3	17.34	22.98
Vector	sample2	1	17.11	22.53
Vector	sample2	2	17.78	22.82
Vector	sample2	3	17.15	22.22
Vector	sample3	1	17.38	22.62
Vector	sample3	2	17.46	22.12
Vector	sample3	3	17.37	22.69
POP1	sample1	1	17.49	21.56
POP1	sample1	2	17.82	21.27
POP1	sample1	3	17.09	21.44
POP1	sample2	1	17.71	21.78
POP1	sample2	2	17.51	21.57
POP1	sample2	3	17.08	21.24
POP1	sample3	1	17.19	21.22
POP1	sample3	2	17.53	21.28
POP1	sample3	3	17.45	21.13
Scramble	sample1	1	16.97	22.88
Scramble	sample1	2	17.13	22.84
Scramble	sample1	3	17.33	22.69
Scramble	sample2	1	17.12	22.94
Scramble	sample2	2	17.25	22.58
Scramble	sample2	3	17.28	22.75
Scramble	sample3	1	17.44	22.36
Scramble	sample3	2	17.56	22.45
Scramble	sample3	3	17.22	22.76
shPOP1#1	sample1	1	17.24	24.54
shPOP1#1	sample1	2	17.71	24.14
shPOP1#1	sample1	3	17.18	23.81
shPOP1#1	sample2	1	16.98	24.48
shPOP1#1	sample2	2	17.07	24.08
shPOP1#1	sample2	3	17.65	24.14
shPOP1#1	sample3	1	17.05	23.72
shPOP1#1	sample3	2	17.36	24.13
shPOP1#1	sample3	3	17.64	24.21
shPOP1#2	sample1	1	17.81	24.52
shPOP1#2	sample1	2	17.54	24.26
shPOP1#2	sample1	3	17.84	23.93
shPOP1#2	sample2	1	17.58	24.09
shPOP1#2	sample2	2	17.62	24.57
shPOP1#2	sample2	3	17.04	24.23
shPOP1#2	sample3	1	17.61	24.58
shPOP1#2	sample3	2	17.03	24.21
shPOP1#2	sample3	3	17.16	23.97

## Sheet: Supplementary FigureS3
FigureS3D
MDA-MB-231	CT value
Group	Sample	Replicate	GAPDH	CDKN1A
Vector	sample1	1	17.35	20.47
Vector	sample1	2	17.05	20.78
Vector	sample1	3	17.07	20.82
Vector	sample2	1	17.23	20.41
Vector	sample2	2	16.73	20.97
Vector	sample2	3	17.24	20.76
Vector	sample3	1	17.29	21.02
Vector	sample3	2	16.96	20.53
Vector	sample3	3	17.57	21.04
POP1	sample1	1	16.69	21.94
POP1	sample1	2	17.38	21.86
POP1	sample1	3	16.91	21.61
POP1	sample2	1	16.77	21.67
POP1	sample2	2	16.81	22.18
POP1	sample2	3	17.12	22.34
POP1	sample3	1	17.59	22.05
POP1	sample3	2	17.31	21.84
POP1	sample3	3	16.99	21.93
POP1+CDKN1A	sample1	1	16.84	19.85
POP1+CDKN1A	sample1	2	16.94	19.99
POP1+CDKN1A	sample1	3	17.21	20.35
POP1+CDKN1A	sample2	1	17.16	19.81
POP1+CDKN1A	sample2	2	17.33	20.77
POP1+CDKN1A	sample2	3	16.86	20.43
POP1+CDKN1A	sample3	1	17.41	20.34
POP1+CDKN1A	sample3	2	17.36	19.84
POP1+CDKN1A	sample3	3	17.27	20.33
SUM159PT	CT value
Group	Sample	Replicate	GAPDH	CDKN1A
Vector	sample1	1	17.08	22.32
Vector	sample1	2	17.14	22.34
Vector	sample1	3	17.43	22.26
Vector	sample2	1	16.96	22.52
Vector	sample2	2	17.48	22.41
Vector	sample2	3	17.51	22.67
Vector	sample3	1	17.49	22.21
Vector	sample3	2	17.22	22.25
Vector	sample3	3	17.37	22.05
POP1	sample1	1	17.52	22.78
POP1	sample1	2	17.61	22.98
POP1	sample1	3	17.06	23.28
POP1	sample2	1	17.09	23.44
POP1	sample2	2	17.33	23.38
POP1	sample2	3	17.05	23.39
POP1	sample3	1	16.95	23.16
POP1	sample3	2	17.72	23.23
POP1	sample3	3	17.53	23.09
POP1+CDKN1A	sample1	1	16.87	21.93
POP1+CDKN1A	sample1	2	16.86	22.07
POP1+CDKN1A	sample1	3	17.26	21.67
POP1+CDKN1A	sample2	1	17.29	21.98
POP1+CDKN1A	sample2	2	17.63	22.15
POP1+CDKN1A	sample2	3	16.98	22.12
POP1+CDKN1A	sample3	1	17.39	22.38
POP1+CDKN1A	sample3	2	17.47	21.43
POP1+CDKN1A	sample3	3	17.69	22.35

[truncated: 3 more sheets: Supplementary FigureS4, Supplementary FigureS5, Supplementary FigureS6]
