# Supplementary material for: POP1 Facilitates Proliferation in Triple-Negative Breast Cancer via m6A-Dependent Degradation of CDKN1A mRNA
Source: Research (Wash D C). 2024 Sep 12;7:0472. doi: 10.34133/research.0472 (PMC11391272; doi:10.34133/research.0472)
Supplement: Supplementary 1 — Figs. S1 to S6 Tables S1 and S2 Supplementary Raw_Data [file research.0472.f1.zip › Supplementary Table.xlsx]

## Sheet: Table S1
q-PCR
POP1	F: 5‘-GCCTGTGGAATGTACGCATAGC-3’
	R: 5'-GCACCAGCAATTCACTCCTCATC-3'
CDKN1A	F: 5'-TGTCCGTCAGAACCCATGC-3'
	R: 5'-AAAGTCGAAGTTCCATCGCTC-3'
CDKN1C	F: 5'-AGATCAGCGCCTGAGAAGTCGT-3'
	R: 5'-TCGGGGCTCTTTGGGCTCTAAA-3'
TGFB1	F: 5'-TACCTGAACCCGTGTTGCTCTC-3'
	R: 5'-GTTGCTGAGGTATCGCCAGGAA-3'
APBB1	F: 5'-CGCTGCTTGGTAAATGGACTCTC-3'
	R: 5'-GGACCAACTCATTCTTAGGCGC-3'
APBB2	F: 5'-GAAGGAGCAACCCTACGCTATG-3'
	R: 5'-GAGGTCCTCTTCTGCCATCTCT-3'
GAPDH	F: 5'-GTCTCCTCTGACTTCAACAGCG-3'
	R: 5'-ACCACCCTGTTGCTGTAGCCAA-3'
RIP-PCR
CDKN1A	F: 5'-CGATGGAACTTCGACTTTGTCA-3'
	R: 5'-GCACAAGGGTACAAGACAGTG-3'
MeRIP-PCR
Site1	F: 5'-GTGGACCTGTCACTGTCTTG-3'
	R: 5'-CGGCGTTTGGAGTGGTAGAA-3'
Site2	F: 5'-ACCCTCTCAGCTCCAGGTGGC-3'
	R: 5'-CGCTGCTTGAGCTGCCTGAGG-3'
Knock down
shPOP1#1	5‘-CCGGCTGTGACAAGAAGCTGCTTAT-3’
shPOP1#2	5‘-CCGGGTTCGATATCTCAATGCCTAT-3’
si-METTL3	5'-r(GCAAGUAUGUUCACUAUGA)d(TT)-3'
si-YTHDF2	5'-r(AAGGACGUUCCCAAUAGCCAA)d(TT)-3'
si-RIDA	5'-r(UGUAAUAGGGAGAGUUGAA)d(TT)-3'

## Sheet: Table S2
Western blot
Target	Identifier	Source	Dilution
POP1	12029-1-AP	Proteintech	1:2000
CDKN1A	2947	Cell Signaling Technology	1:1000
CDKN1C	A6843	Abclonal	1:1000
APBB1	67077-1-Ig	Proteintech	1:2000
APBB2	13177-1-AP	Proteintech	1:1000
METTL3	86132	Cell Signaling Technology	1:1000
p-Rb	8516	Cell Signaling Technology	1:1000
YTHDF1	86463	Cell Signaling Technology	1:1000
YTHDF2	24744-1-AP	Proteintech	1:2000
YTHDF3	24206	Cell Signaling Technology	1:1000
RIDA/HRSP12	PA5-31352	Invitrogen	1:1000
Flag	14793	Cell Signaling Technology	1:1000
HA	3724	Cell Signaling Technology	1:1000
Myc	2276	Cell Signaling Technology	1:1000
GAPDH	5174	Cell Signaling Technology	1:1000
IHC
POP1	LS‑C288974	LS Bio	1:250
CDKN1A	2947	Cell Signaling Technology	1:50
PCNA	13110	Cell Signaling Technology	1:5000
IF
POP1	12029-1-AP	Proteintech	1:200
YTHDF2	24744-1-AP	Proteintech	1:200
RIDA/HRSP12	PA5-31352	Invitrogen	1:200
IP
POP1	12029-1-AP	Proteintech	10ul/sample
YTHDF2	24744-1-AP	Proteintech	10ul/sample
DotBlot
m6A	ABE572	Sigma-Aldrich	1:200
